# Supplementary material for: Synthaser: a CD-Search enabled Python toolkit for analysing domain architecture of fungal secondary metabolite megasynth(et)ases
Source: Fungal Biol Biotechnol. 2021 Nov 11;8:13. doi: 10.1186/s40694-021-00120-9 (PMC8582187; doi:10.1186/s40694-021-00120-9)
Supplement: Supplementary file 2 — Additional file 2: Table S1. MIBiG sequences. Table S2. NCBI network. [file 40694_2021_120_MOESM2_ESM.xlsx]

## Sheet: Table S1. MIBiG sequences
Organism	MIBIG	Accession	Gene	Length (aa)	Compounds	Classification			Synthaser Architecture	MIBIG Domain Architecture	Identical	Difference	Total missing	Citations
Monascus pilosus	BGC0000027	AGN71613.1		1845	ankaflavin, monascin, rubropunctatine, monascorubrin	Fatty acid synthase	alpha subunit		ACP-KR-KS-PPT	KS-ACPS	FALSE	Missing KR	1	pubmed:23504076
Aspergillus oryzae RIB40	BGC0001996	XP_001827206.1		1777	oryzine A, oryzine B	Fatty acid synthase	alpha subunit		MPT-ACP-KR-KS-PPT	KS-ACPS	FALSE	Missing MPT, ACP, KR	3	pubmed:30104550
Aspergillus oryzae	BGC0000004	BAE71316.1	fas-2	1679	aflatoxin G1	Fatty acid synthase	alpha subunit		ACP-KR-KS-PPT	KS-ACPS	FALSE	Missing KR	1	pubmed:16391082
Aspergillus nomius	BGC0000009	AAS90049.1		1673	aflatoxin	Fatty acid synthase	alpha subunit		ACP-KR-KS-PPT	KS-ACPS	FALSE	Missing KR	1	pubmed:15528514
Aspergillus flavus	BGC0000007	AAS90001.1		1671	aflatoxin	Fatty acid synthase	alpha subunit		ACP-KR-KS-PPT	KS-ACPS	FALSE	Missing KR	1	pubmed:12382060, pubmed:15528514
Aspergillus flavus	BGC0000008	AAS90024.1		1671	aflatoxin	Fatty acid synthase	alpha subunit		ACP-KR-KS-PPT	KS-ACPS	FALSE	Missing KR	1	pubmed:15528514
Aspergillus flavus	BGC0000010	AAS90071.1		1671	aflatoxin	Fatty acid synthase	alpha subunit		ACP-KR-KS-PPT	KS-ACPS	FALSE	Missing KR	1	pubmed:15528514, pubmed:27576895
Aspergillus flavus	BGC0000006	AAS90111.1	fas-2_hexA	1671	aflatoxin	Fatty acid synthase	alpha subunit		ACP-KR-KS-PPT	KS-ACPS	FALSE	Missing KR	1	pubmed:15528514
Aspergillus nidulans FGSC A4	BGC0001515	CBF73444.1		1659	aspercryptins	Fatty acid synthase	alpha subunit		MPT-ACP-KR-KS	KS	FALSE	Missing KR	1	pubmed:27310134
Fusarium incarnatum	BGC0000304	ACZ66251.1	aps5	1618	apicidin	Fatty acid synthase	alpha subunit		MPT-ACP-KR-KS	KS	FALSE	Missing KR	1	pubmed:20233305
Aspergillus ochraceoroseus	BGC0000011	ACH72901.1		1583	sterigmatocystin	Fatty acid synthase	alpha subunit		ACP-KR-KS-PPT	KS-ACPS	FALSE	Missing KR	1	pubmed:19537208
Aspergillus nidulans	BGC0000152	AAC49198.1	stcJ	1559	sterigmatocystin	Fatty acid synthase	alpha subunit		ACP-KR-KS-PPT	KS-ACPS	FALSE	Missing ACP, KR	2	pubmed:8643646, pubmed:7486998
Aspergillus nidulans FGSC A4	BGC0001515	CBF73431.1		2111	aspercryptins	Fatty acid synthase	beta subunit		AT-ER-DH-MPT	AT	FALSE	Missing SAT, ER, DH	3	pubmed:27310134
Aspergillus oryzae RIB40	BGC0001996	XP_001827193.1		2026	oryzine A, oryzine B	Fatty acid synthase	beta subunit		SAT-ER-DH-MPT	SAT-AT	FALSE	Missing ER, DH	2	pubmed:30104550
Monascus pilosus	BGC0000027	AGN71614.1		2014	ankaflavin, monascin, rubropunctatine, monascorubrin	Fatty acid synthase	beta subunit		SAT-ER-DH-MPT	SAT-AT	FALSE	Missing ER, DH	2	pubmed:23504076
Aspergillus ochraceoroseus	BGC0000011	ACH72900.1		1918	sterigmatocystin	Fatty acid synthase	beta subunit		AT-ER-DH-MPT	SAT-AT	FALSE	Missing ER, DH	2	pubmed:19537208
Aspergillus nidulans	BGC0000152	AAC49199.1	stcK	1914	sterigmatocystin	Fatty acid synthase	beta subunit		SAT-ER-DH-MPT	AT	FALSE	Missing SAT, ER, DH	3	pubmed:8643646, pubmed:7486998
Aspergillus flavus	BGC0000007	AAS90002.1		1889	aflatoxin	Fatty acid synthase	beta subunit		SAT-ER-DH-MPT	AT-AT	FALSE	Missing ER, DH	2	pubmed:12382060, pubmed:15528514
Aspergillus nomius	BGC0000009	AAS90050.1		1889	aflatoxin	Fatty acid synthase	beta subunit		SAT-ER-DH-MPT	AT	FALSE	Missing SAT, ER, DH	3	pubmed:15528514
Aspergillus flavus	BGC0000008	AAS90025.1		1888	aflatoxin	Fatty acid synthase	beta subunit		SAT-ER-DH-MPT	AT	FALSE	Missing SAT, ER, DH	3	pubmed:15528514
Aspergillus flavus	BGC0000010	AAS90085.1		1888	aflatoxin	Fatty acid synthase	beta subunit		SAT-ER-DH-MPT	AT	FALSE	Missing SAT, ER, DH	3	pubmed:15528514, pubmed:27576895
Aspergillus flavus	BGC0000006	AAS90095.1		1888	aflatoxin	Fatty acid synthase	beta subunit		SAT-ER-DH-MPT	AT	FALSE	Missing SAT, ER, DH	3	pubmed:15528514
Aspergillus oryzae	BGC0000004	BAE71317.1	fas-1	1888	aflatoxin G1	Fatty acid synthase	beta subunit		SAT-ER-DH-MPT	AT-AT	FALSE	Missing ER, DH	2	pubmed:16391082
Ustilago maydis 521	BGC0001281	XP_011392728.1		3704	ustilagic acid	Fatty acid synthase			AT-ER-DH-MPT-ACP-KR-KS	AT-KS	FALSE	Missing SAT, ER, KR	3	pubmed:21926207, pubmed:20173069, pubmed:17850255, pubmed:15932999
Chaetomium globosum CBS 148.51	BGC0001182	XP_001220460.1		4699	chaetoglobosins	Hybrid PKS-NRPS			KS-AT-DH-MT-KR-ACP-C-A-T-R	KS-AT-DH-MT-KR-ACP-C-A-T-R	TRUE		0	pubmed:17636916, pubmed:3611317
Beauveria bassiana	BGC0001049	CAL69597.1	tens	4239	tenellin	Hybrid PKS-NRPS			KS-AT-DH-MT-KR-ACP-C-A-T-R	KS-AT-DH-MT-KR-ACP-C-A-T-R	TRUE		0	pubmed:21899331, pubmed:21675761, pubmed:20575135, pubmed:19067514, pubmed:17216664, pubmed:18266306
Beauveria bassiana	BGC0001136	ADN43685.1		4176	desmethylbassianin	Hybrid PKS-NRPS			KS-AT-DH-MT-KR-ACP-C-A-T-R	KS-AT-DH-MT-KR-ACP-C-A-T-R	TRUE		0	pubmed:21899331
Cordyceps fumosorosea	BGC0001218	AKC54422.1	fumoS	4138	fumosorinone	Hybrid PKS-NRPS			KS-AT-DH-MT-KR-ACP-C-A-T-R	KS-AT-DH-MT-KR-ACP-C-A-T-R	TRUE		0	pubmed:25857260
Penicillium oxalicum 114-2	BGC0001724	EPS29069.1		4080	oxaleimide C	Hybrid PKS-NRPS			KS-AT-DH-MT-KR-ACP-C-A-T-R	KS-AT-DH-MT-KR-C-A-T-R	FALSE	Missing ACP	1	pubmed:28365998
Pyricularia grisea	BGC0001982	QCS37521.1	pyiS	4065	pyrichalasin H	Hybrid PKS-NRPS			KS-AT-DH-MT-KR-ACP-C-A-T-R	KS-AT-DH-MT-KR-C-A-T-R	FALSE	Missing ACP	1	pubmed:31099577
Aspergillus clavatus NRRL 1	BGC0000983	EAW09117.1		4043	cytochalasin E, cytochalasin K	Hybrid PKS-NRPS			KS-AT-DH-MT-KR-ACP-C-A-T-R	KS-AT-DH-MT-KR-C-A-T-R	FALSE	Missing ACP	1	pubmed:21983160, pubmed:10900214
Phyllosticta cirsii	BGC0001741	ARP51711.1	phyS	4035	phyllostictine A, phyllostictine B	Hybrid PKS-NRPS			KS-AT-DH-MT-KR-ACP-C-A-T-R	KS-AT-DH-MT-KR-ACP-C-A-T-R	TRUE		0	pubmed:28467083
Penicillium expansum	BGC0000968	CAO91861.1	cheA	4013	chaetoglobosins	Hybrid PKS-NRPS			KS-AT-DH-MT-KR-ACP-C-A-T-R	KS-AT-DH-MT-KR-ACP-C-A-T-R	TRUE		0	pubmed:17636916, pubmed:3611317
Aspergillus fumigatus Af293	BGC0001037	EAL85113.2		4007	pseurotin, azaspirene	Hybrid PKS-NRPS			KS-AT-DH-MT-KR-ACP-C-A-T-R	KS-AT-DH-KR-ACP-C-A-T-R	FALSE	Missing MT	1	pubmed:25494235, pubmed:24939566, pubmed:24082142, pubmed:19179074, pubmed:17722120, pubmed:18637013
Fusarium heterosporum	BGC0000992	AAV66110.2	fsdS	4005	fusaridione A	Hybrid PKS-NRPS			KS-AT-DH-MT-KR-ACP-C-A-T-R	KS-AT-DH-MT-KR-ACP-C-A-T-R	TRUE		0	pubmed:15724180, pubmed:23614392
Aspergillus sp. CLMG-2019a	BGC0001978	QBE85649.1		3987	burnettramic acid	Hybrid PKS-NRPS			KS-AT-DH-MT-KR-ACP-C-A-T-R	KS-AT-DH-MT-KR-ACP-C-A-T-R	TRUE		0	pubmed:30735051
Pyrenochaetopsis sp.	BGC0001738	BBC43184.1	phm1	3961	phomasetin	Hybrid PKS-NRPS			KS-AT-DH-MT-KR-ACP-C-A-T-R	KS-AT-DH-MT-KR-ACP-C-A-T-R	TRUE		0	pubmed:29972614
Thermothelomyces thermophilus	BGC0001449	AEO57481.1		3948	ucs1025a	Hybrid PKS-NRPS			KS-AT-DH-MT-KR-ACP-C-A-T-R	KS-AT-DH-MT-KR-ACP-C-A-T-R	TRUE		0	pubmed:29373009, pubmed:16492566, pubmed:12465894
Fusarium heterosporum	BGC0001255	AGO86662.1	eqxS	3948	equisetin	Hybrid PKS-NRPS			KS-AT-DH-MT-KR-ACP-C-A-T-R	KS-AT-DH-MT-KR-ACP-C-A-T-R	TRUE		0	pubmed:23614392, pubmed:15724180
Aspergillus flavus NRRL3357	BGC0001445	EED49862.1		3946	leporin B	Hybrid PKS-NRPS			KS-AT-DH-MT-KR-ACP-C-A-T-R	KS-AT-DH-MT-KR-ACP-C-A-T-R	TRUE		0	pubmed:26051490
Metarhizium anisopliae	BGC0001026	ACS68554.1		3935	NG-391	Hybrid PKS-NRPS			KS-AT-DH-MT-KR-ACP-C-A-T-R	KS-AT-DH-MT-KR-ACP-C-A-T-R	TRUE		0	pubmed:20355253
Aspergillus nidulans FGSC A4	BGC0000959	CBF80487.1		3930	aspyridone A	Hybrid PKS-NRPS			KS-AT-DH-MT-KR-ACP-C-A-T-R	KS-AT-DH-MT-KR-ACP-C-A-T-R	TRUE		0	pubmed:17369821, pubmed:20828130, pubmed:25494235
Aspergillus oryzae	BGC0000977	BAK26562.1	cpaA	3907	cyclopiazonic acid	Hybrid PKS-NRPS			KS-AT-DH-MT-KR-ACP-C-A-T-R	KS-AT-DH-MT-KR-ACP-C-A-T-R	TRUE		0	pubmed:21608094
Aspergillus flavus	BGC0001874	AFA26384.1	cpaA	3906	cyclopiazonic acid	Hybrid PKS-NRPS			KS-AT-DH-MT-KR-ACP-C-A-T-R	KS-AT-DH-MT-KR-ACP-C-A-T-R	TRUE		0	pubmed:22285533, pubmed:19038354
Aspergillus terreus NIH2624	BGC0001122	EAU38971.1		3890	dihydroisoflavipucine, isoflavipucine	Hybrid PKS-NRPS			KS-AT-DH-MT-KR-ACP-C-A-T-R	KS-AT-DH-ACP-C-A-T-R	FALSE	Missing MT, KR	2	ubmed:21236704
Cochliobolus pallescens	BGC0001563	BAZ95823.1		3871	curvupallide-B	Hybrid PKS-NRPS			KS-AT-DH-MT-KR-ACP-C-A-T-R	KS-AT-DH-KR-ACP-C-A-T-R	FALSE	Missing MT	1	pubmed:28361537
Fusarium fujikuroi	BGC0001268	AFP73394.1	fusA	3738	fusarin	Hybrid PKS-NRPS			KS-AT-DH-MT-KR-ACP-C-A-T-R	KS-AT-DH-MT-KR-C-A-T-R	FALSE	Missing ACP	1	pubmed:22865073, pubmed:23932525
Fusarium verticillioides	BGC0000064	AAT28740.1	fusA	3733	fusarin	Hybrid PKS-NRPS			KS-AT-DH-MT-KR-ACP-C-A-T-R	KS-AT-DH-MT-KR-ACP-C-A-T-R	TRUE		0	pubmed:15368570
Monascus pilosus	BGC0000098	ABA02239.1	mkA	3075	monacolin K	Hybrid PKS-NRPS			KS-AT-DH-MT-KR-ACP-C	KS-AT-DH-MT-KR-C	FALSE	Missing ACP	1	pubmed:18578535, pubmed:28559732, pubmed:28070827, pubmed:19968298, pubmed:19693441
Penicillium citrinum	BGC0000039	BAC20564.1	mlcA	3032	compactin	Hybrid PKS-NRPS			KS-AT-DH-MT-KR-ACP-C	KS-AT-DH-MT-KR-C	FALSE	Missing ACP	1	pubmed:12172803, pubmed:12242508, pubmed:18667169, pubmed:12436257
Glarea lozoyensis	BGC0001187	AKL78824.1	glpks3	3006	xenolozoyenone	Hybrid PKS-NRPS			KS-AT-DH-ER-KR-ACP-C-A	KS-AT-DH-ER-KR-ACP-C	FALSE	Missing A	1	pubmed:26081635
Talaromyces wortmannii	BGC0001954	QBC19710.1		2979	wortmanamide A, wortmanamide B	Hybrid PKS-NRPS			KS-AT-DH-MT-KR-ACP-C	KS-AT-DH-KR-ACP-C	FALSE	Missing MT	1	pubmed:29343058
Aspergillus campestris IBT 28561	BGC0001544	PKY07881.1		2756	chlorflavonin	Hybrid PKS-NRPS			A-T-KS-AT-DH-KR-ACP-TE	A-T-KS-AT-DH-KR-ACP-TE	TRUE		0	pubmed:29317534
Alternaria oxytropis	BGC0001794	AQV04230.1	swnK	2504	swainsonine	Hybrid PKS-NRPS			A-T-KS-AT-KR-ACP-TR	A-T-KS-AT-KR-ACP-TR	TRUE		0	pubmed:28381497
Chaetothyriaceae sp.	BGC0001793	AQV04224.1	swnK	2500	swainsonine	Hybrid PKS-NRPS			A-T-KS-AT-KR-ACP-TR	A-T-KS-AT-KR-ACP-TR	TRUE		0	pubmed:28381497
Beauveria felina	BGC0001565	ATQ39428.1	cycC	15237	cyclosporin C	NRPS			C-A-T-C-A-MT-C-A-MT-T-C-A-MT-T-C-A-MT-T-C-A-T-C-A-MT-T-C-A-MT-T-C-A-T-C-A-MT-T-C-A-T-C	C-A-T-C-A-MT-C-A-MT-T-C-A-MT-T-C-A-MT-T-C-A-T-C-A-MT-T-C-A-MT-T-C-A-T-C-A-MT-T-C-A-T-C	TRUE		0	pubmed:29396588
Curvularia clavata	BGC0001636	BBC83957.1	TRAF135001	13041	KK-1	NRPS			A-T-C-A-T-C-A-MT-T-C-A-T-C-A-MT-T-C-A-MT-A-T-C-A-MT-T-C-A-T-C-A-MT-A-T-C-A-T-C	A-T-C-A-T-C-A-MT-T-C-A-T-C-A-MT-T-C-A-MT-T-C-A-MT-T-C-A-T-C-A-MT-T-C-A-T-C	FALSE	Missing A, A	2	pubmed:29686660
Purpureocillium lilacinum	BGC0001358	OAQ83772.1		11872	leucinostatin A, leucinostatin B	NRPS			T-C-A-T-C-A-T-C-A-T-C-A-T-C-A-T-C-A-T-C-A-T-C-A-T-C-A-T-C-A-T-R	T-C-A-T-C-A-T-C-A-T-C-A-T-C-A-T-C-A-T-C-A-T-C-A-T-C-A-T-C-A-T-R	TRUE		0	pubmed:27416025
Aureobasidium pullulans	BGC0000307	ACJ04424.1	aba1	11659	AbT1	NRPS			A-T-C-A-MT-T-C-A-T-C-A-MT-T-C-A-T-C-A-T-C-A-MT-T-C-A-T-C-A-MT-T-C	A-T-C-A-MT-T-C-A-T-C-A-MT-T-C-A-T-C-A-T-C-A-MT-T-C-A-T-C-A-MT-T-C	TRUE		0	pubmed:19084058
Phoma sp.	BGC0001966	QCC62999.1		10662	BII-rafflesfungin	NRPS			T-C-A-T-C-A-T-C-A-T-C-A-T-C-A-T-C-A-T-E-C-A-T-E-C-A-T-C	T-C-A-T-C-A-T-C-A-T-C-A-T-C-A-T-C-A-T-E-C-A-T-E-C-A-T-C	TRUE		0	pubmed:31088369
Aspergillus japonicus	BGC0001220	BAN91483.1	Acu	7359	aculeacin A	NRPS			T-C-A-T-C-A-T-C-A-T-C-A-T-C-A-T-C-A-T-C	T-C-A-T-C-A-T-C-A-T-C-A-T-C-A-T-C-A-T-C	TRUE		0	pubmed:25156669, pubmed:29987385
Aspergillus nidulans NRRL 8112	BGC0001371	AMM63162.1	aniA	7313	echinocandin B	NRPS			T-C-A-T-C-A-T-C-A-T-C-A-T-C-A-T-C-A-T-C	T-C-A-T-C-A-T-C-A-T-C-A-T-C-A-T-C-A-T-C	TRUE		0	pubmed:27502607
Aspergillus nidulans FGSC A4	BGC0001515	CBF73453.1		7214	aspercryptins	NRPS			A-T-C-A-T-E-C-A-T-C-A-T-C-A-T-C-A-T-R	A-T-C-A-T-E-C-A-T-C-A-T-C-A-T-C-A-T-TR	FALSE	Missing T	1	pubmed:27310134
Glarea lozoyensis ATCC 20868	BGC0001035	EPE34341.1		7192	pneumocandin B0, pneumocandin A0	NRPS			T-C-A-T-C-A-T-C-A-T-C-A-T-C-A-T-C-A-T-C	T-C-A-T-C-A-T-C-A-T-C-A-T-C-A-T-C-A-T-C	TRUE		0	pubmed:23688303, pubmed:25879325, pubmed:25527531, pubmed:25270390, pubmed:27494047
Aspergillus nidulans FGSC A4	BGC0001290	CBF87069.1		6919	emericellamide A, emericellamide B	NRPS			T-C-C-A-T-E-C-A-T-C-A-T-C-A-T-C-A-T-C	T-C-A-T-C-A-T-C-A-T-C-A-T-C-A-T-C	FALSE	Missing C, A	2	pubmed:26184239
Aspergillus nidulans FGSC A4	BGC0001699	CBF87869.1		6077	nidulanin A	NRPS			A-T-E-C-A-A-T-C-A-T-E-C-T-C-T	A-T-E-C-A-A-T-C-A-T-C-T-C-T	FALSE	Missing E	1	pubmed:23248299
Penicillium rubens Wisconsin 54-1255	BGC0000357	CAP93139.1	Pc16g04690	6064	cyclo-(D-Phe-L-Phe-D-Val-L-Val), cyclo-(D-Tyr-L-Phe-D-Val-L-Val), cyclo-(D-Tyr-L-Trp-D-Val-L-Val), cyclo-(D-Phe-L-Trp-D-Val-L-Val), cyclo-(D-Phe-L-Phe-D-Val-L-Ile), cyclo-(D-Phe-L-Phe-D-Ile-L-Val), cyclo-(D-Tyr-L-Trp-D-Val-L-Ile), cyclo-(D-Tyr-L-Trp-D-Ile-L-Val), cyclo-(D-Tyr-L-Phe-D-Val-L-Ile), cyclo-(D-Tyr-L-Phe-D-Ile-L-Val)	NRPS			A-T-E-C-A-A-T-C-A-T-E-C-T-C-T	A-T-E-C-A-A-T-C-A-T-E-C-T-C-T	TRUE		0	pubmed:5371403, pubmed:24887561
[Nectria] haematococca mpVI 77-13-4	BGC0001768	XP_003044554.1	NhNPS5	5911	sansalvamide	NRPS			A-T-C-A-T-C-A-T-C-A-T-C-A-T-C	A-T-C-A-T-C-A-T-C-A-T-C-A-T-C	TRUE		0	pubmed:26936154
Talaromyces islandicus	BGC0001402	CRG85572.1		5641	cyclochlorotine, hydroxy-cyclochlorotine, cyclotine, cyclochlorotine B, deoxy-Cyclochlorotine	NRPS			A-T-C-A-T-C-A-T-C-A-T-C-A-T-C	A-T-C-A-T-C-A-T-C-A-T-C-A-T-C	TRUE		0	pubmed:26954535
Alternaria jesenskae	BGC0001166	AGQ43600.1	HTS1	5207	HC-toxin	NRPS			A-T-E-C-A-T-C-A-T-C-A-T-C	A-T-E-C-A-T-C-A-T-C-A-T-C	TRUE		0	pubmed:23865912
Fusarium incarnatum	BGC0000304	ACZ66258.1	aps1	5143	apicidin	NRPS			A-T-E-C-A-T-C-A-T-C-A-T-C	A-T-E-C-A-T-C-A-T-C-A-T-C	TRUE		0	pubmed:20233305
Epichloe festucae	BGC0001250	AET13875.1	sidN	4690	epichloenin A	NRPS			A-T-C-A-T-C-A-T-C-T-C-T-C	A-C-A-T-C-A-T-C-T-C-T-C	FALSE	Missing T	1	pubmed:23658520
Epichloe festucae	BGC0001251	AET13879.1	sidN	4690	epichloenin A	NRPS			A-T-C-A-T-C-A-T-C-T-C-T-C	A-C-A-T-C-A-T-C-T-C-T-C	FALSE	Missing T	1	pubmed:23658520
Alternaria alternata	BGC0001261	AAF01762.1	AMT	4360	AM-toxin	NRPS			A-T-C-A-T-C-A-T-C-T-C	A-T-C-A-T-C-A-T-C-T-C	TRUE		0	pubmed:10875335
Penicillium aethiopicum	BGC0001142	ADY16697.1		4074	tryptoquialanine	NRPS			A-T-C-A-T-E-C-A-T-C	A-T-C-A-T-E-C-A-T-C	TRUE		0	pubmed:21299212
Aspergillus fumigatus Af293	BGC0000355	EAL89049.1		3955	fumiquinazoline A, fumiquinazoline C, fumiquinazoline D	NRPS			A-T-C-A-T-E-C-A-T-C	A-T-C-A-T-E-C-A-T-C	TRUE		0	pubmed:21899262, pubmed:20225828, pubmed:20804163, pubmed:22344643, pubmed:22902615, pubmed:23330675, pubmed:24121553
Penicillium chrysogenum	BGC0000405	ABR12615.1	pcbAB	3791	δ-(L-α-aminoadipyl)-L-cysteine-D-valine, isopenicillin N, benzylpenicillin, phenoxymethylpenicillin	NRPS			A-T-C-A-T-C-A-T-E-TE	A-T-C-A-T-C-A-T-E-TE	TRUE		0	pubmed:1368505, pubmed:2129535, pubmed:7597101, pubmed:11180058, pubmed:17548217, pubmed:20851974, pubmed:18820685
Penicillium chrysogenum	BGC0000404	ABA70582.1	pcbAB	3778	penicillin	NRPS			A-T-C-A-T-C-A-T-E-TE	A-T-C-A-T-C-A-T-E-TE	TRUE		0	pubmed:16713314
Acremonium chrysogenum ATCC 11550	BGC0000317	KFH48607.1		3755	cephalosporin C	NRPS			A-T-C-A-T-C-A-T-E-TE	A-T-C-A-T-C-A-T-E-TE	TRUE		0	pubmed:25291769, pubmed:23135477
Claviceps africana	BGC0001573	ARB50207.1	lpsA	3590	dihydrolysergic acid	NRPS			A-T-C-A-T-C-A-T-C	A-T-C-A-T-C-A-T-C	TRUE		0	pubmed:28476772
Beauveria bassiana	BGC0000313	ACI30655.1	Beas	3189	beauvericin	NRPS			C-A-T-C-A-MT-T-T-C	C-A-T-C-A-MT-T-T-C	TRUE		0	pubmed:18804027
Beauveria bassiana	BGC0000312	ACR78148.1	Bsls	3146	bassianolide	NRPS			C-A-T-C-A-MT-T-T-C	C-A-T-C-A-MT-T-T-C	TRUE		0	pubmed:19285149
Fusarium equiseti	BGC0000342	CAA79245.2	esyn1	3131	enniatin	NRPS			C-A-T-C-A-MT-T-T-C	C-A-T-C-A-MT-T-T-C	TRUE		0	pubmed:8483420
Penicillium thymicola	BGC0001372	ANY57892.1		2797	penigequinolone A	NRPS			A-T-C-A-MT-A-T-C	A-T-C-A-MT-T-C	FALSE	Missing A (partial)	1	pubmed:25859931
Gelatoporia subvermispora	BGC0001527	AQX36215.1	NPS2	2464	basidioferrin	NRPS			A-T-C-T-C-T-C	A-T-C-T-C-T-C	TRUE		0	pubmed:28842536
Penicillium fellutanum	BGC0000819	AGA37269.1	phqB	2449	paraherquamide	NRPS			A-T-C-A-T-R	A-C-A-R	FALSE	Missing T, T	2	pubmed:23213353
Fusarium graminearum PH-1	BGC0001545	XP_011325838.1		2381	chrysogine	NRPS			A-T-C-A-T-C	A-T-C-A-T-C	TRUE		0	pubmed:28708398, pubmed:29196288
Penicillium rubens Wisconsin 54-1255	BGC0000420	CAP96445.1	Pc21g15480	2372	histidyltryptophanyldiketopiperazine, dehydrohistidyltryptophanyldiketopiperazine, roquefortine D, roquefortine C, glandicoline A, glandicoline B, meleagrine	NRPS			A-T-C-A-T-C	A-T-C-A-T-C	TRUE		0	pubmed:23776469, pubmed:24225953, pubmed:22118684, pubmed:25998659, pubmed:26668029, pubmed:26729047
Aspergillus fischeri NRRL 181	BGC0000293	EAW16180.1		2359	acetylaszonalenin	NRPS			A-T-C-A-T-E	A-T-C-A-T-E	TRUE		0	pubmed:19001367, pubmed:20225828
Malbranchea aurantiaca	BGC0000816	AGA37267.1	malG	2345	malbrancheamide A	NRPS			A-T-C-A-T-R	A-T-C-A-T-R	TRUE		0	pubmed:23213353
Fusarium graminearum	BGC0001057	ABB90279.1	NPS	2325	zearalenone	NRPS			A-T-C-A-T-R	A-T-C-A-T-R	TRUE		0	pubmed:16262793, pubmed:16751498, pubmed:19159310, pubmed:21833740, pubmed:26036360
Aspergillus terreus NIH2624	BGC0001517	XP_001217690.1		2307	asperphenamate	NRPS			A-T-C-A-T-R	A-T-C-A-T-R	TRUE		0	pubmed:29719714
Aspergillus sp. MF297-2	BGC0001084	ADM34138.1		2240	notoamide A	NRPS			A-T-C-A-T-C	A-T-C-A-T-C	TRUE		0	pubmed:20722388
Aspergillus versicolor	BGC0000818	AGC83576.1	notE_	2225	notoamide A	NRPS			A-T-C-A-T-C	A-T-C-A-T-C	TRUE		0	pubmed:23213353
Aspergillus fumigatus	BGC0000356	BAH23995.1	ftmA	2211	verruculogen, fumitremorgin B, fumitremorgin c, tryprostatin A, tryprostatin B, demethoxyfumitremorgin C, brevianamide F	NRPS			A-T-C-A-T-C	A-T-C-A-T-C	TRUE		0	pubmed:8698635, pubmed:16520651, pubmed:9677311, pubmed:18321710, pubmed:17016657, pubmed:16755625, pubmed:18683158, pubmed:19226505, pubmed:19763315, pubmed:23109474, pubmed:23649274, pubmed:24082142
Aspergillus fumigatus Af293	BGC0000372	EAL92291.2		2202	hexadehydroastechrome, terezine-D, astechrome	NRPS			A-T-C-A-T-C-T	A-T-C-A-T-C-T	TRUE		0	pubmed:25386169, pubmed:23360537, pubmed:7760082
Leptosphaeria maculans	BGC0001044	AAS92545.1	sirP	2176	sirodesmin PL	NRPS			A-T-C-A-T-C-T	A-T-C-A-T-C-T	TRUE		0	pubmed:15387811, pubmed:19762440, pubmed:18023597, pubmed:15707846
Aspergillus fumigatus Af293	BGC0000361	EAL88817.1		2135	gliotoxin, bisdethiobis(methylthio)gliotoxin	NRPS			A-T-C-A-T-C-T	A-T-C-A-T-C-T	TRUE		0	pubmed:24847038, pubmed:25126990, pubmed:25311525, pubmed:25062268, pubmed:24039048, pubmed:22936680, pubmed:21749092, pubmed:21513890, pubmed:20548963, pubmed:20593880, pubmed:18199036, pubmed:17601876, pubmed:17154540, pubmed:16956378, pubmed:16757745, pubmed:15979823, pubmed:22094977
Aspergillus flavus NRRL3357	BGC0001621	XP_002379984.1		2074	imizoquin A, imizoquin B, imizoquin C, imizoquin D, TMC-2A, TMC-2B	NRPS			A-T-C-A-T	A-T-C-A-T	TRUE		0	pubmed:29182847
Claviceps purpurea 20.1	BGC0001365	CCE28989.1		2049	clapurines	NRPS			A-T-C-A-T-C	A-T-C-A-T-C	TRUE		0	pubmed:27390873
Trichoderma virens Gv29-8	BGC0001609	EHK22005.1		2032	gliovirin	NRPS			A-T-C-A-T-C	A-C-A-T-C	FALSE	Missing T	1	doi:10.1002/slct.20170026
Aspergillus aculeatus ATCC 16872	BGC0001718	XP_020057667.1		1997	okaramine D	NRPS			A-T-C-T-C	A-T-C-T-C	TRUE		0	pubmed:28631282
Gliocladium sp.	BGC0001820	AQZ42163.1	verP	1983	verticillin	NRPS			A-T-C-A-T-C	A-T-C-A-T	FALSE	Missing C	1	pubmed:28376389
Penicillium simplicissimum	BGC0001717	BBB04327.1	okaA	1981	okaramine B	NRPS			C-A-T-C-T-C	A-T-C-T-C	FALSE	Missing C	1	pubmed:29384650
Escovopsis weberi	BGC0001585	DAB41661.1	EtpP	1951	melinacidin IV	NRPS			A-T-C-A-T-C-T	T-C-A-T-C-T	FALSE	Missing A	1	pubmed:29880868
Penicillium nordicum	BGC0001030	AUS29494.1		1880	ochratoxin A	NRPS			A-T-C-A-T	A-T-C-A	FALSE	Missing T	1	pubmed:16156116, pubmed:30054361, pubmed:29324288
Alternaria alternata	BGC0001249	AFN69082.1	NPS6	1776	dimethylcoprogen	NRPS			A-T-C-T-T-C	A-T-C-T-T-C	TRUE		0	pubmed:23438010
Aspergillus nidulans FGSC A4	BGC0001679	CBF77087.1	ivoA	1704	N-Acetyltryptophan	NRPS			A-T-E-C	A-T-E-C	TRUE		0	pubmed:28108400
Aspergillus oryzae RIB40	BGC0001123	BAE56606.1		1625	aspirochlorine	NRPS			T-C-A-T-C	C-A-T-C	FALSE	Missing T	1	pubmed:25302411
Aspergillus terreus NIH2624	BGC0000292	EAU36744.1		1507	acetylaranotin	NRPS			T-C-A-T-C	C-A-T-C	FALSE	Missing T	1	pubmed:23586797
Aspergillus nidulans FGSC A4	BGC0001399	CBF76038.1		1480	fellutamide B	NRPS			C-A-T-R	C-A-R	FALSE	Missing T	1	pubmed:27294372
Epichloe festucae var. lolii	BGC0000348	ABM91454.1	lpsB	1351	ergovaline	NRPS			A-T-C	A-T-C	TRUE		0	pubmed:17308187
Claviceps africana	BGC0001573	ARB50206.1	lpsB	1338	dihydrolysergic acid	NRPS			C-A-T-C	A-T-C	FALSE	Missing C	1	pubmed:28476772
Aspergillus oryzae RIB40	BGC0001518	BAE60013.1		1338	astellolide A	NRPS			A-T-C	A-T-C	TRUE		0	pubmed:27628599, pubmed:26126743
Aspergillus fumigatus Af293	BGC0000355	EAL89046.1		1160	fumiquinazoline A, fumiquinazoline C, fumiquinazoline D	NRPS			A-T-C	A-T-C	TRUE		0	pubmed:21899262, pubmed:20225828, pubmed:20804163, pubmed:22344643, pubmed:22902615, pubmed:23330675, pubmed:24121553
Penicillium aethiopicum	BGC0001142	ADY16689.1		1108	tryptoquialanine	NRPS			A-T-C	A-T-C	TRUE		0	pubmed:21299212
Fusarium graminearum	BGC0001600	CEF75881.1		1094	fusarielin H	NRPS-like			A-T-R	A-T-R	TRUE		0	pubmed:27983606
Acremonium egyptiacum	BGC0001923	BBF25314.1	ascB	1093	ascochlorin	NRPS-like			A-T-R	A-R	FALSE	Missing T	1	pubmed:30952781
Paecilomyces divaricatus	BGC0001557	ASK38699.1	pvL18	1077	cornexistin	NRPS-like			A-T-R	A-R	FALSE	Missing T	1	pubmed:28660939
Stachybotrys chlorohalonata IBT 40285	BGC0001626	KFA69336.1		1077	isoindolinone	NRPS-like			A-T-R	A-T-R	TRUE		0	pubmed:28678182
Fusarium verticillioides 7600	BGC0001190	EWG54274.1		1058	fusaric acid	NRPS-like			A-T-R	A-T-R	TRUE		0	pubmed:25372119
Stachybotrys bisbyi	BGC0001390	BAV19380.1	stbB	1057	LL-Z1272beta	NRPS-like			A-T-R	A-R	FALSE	Missing T	1	pubmed:26972702
Aspergillus flavus NRRL3357	BGC0001516	XP_002373813.1		1021	aspergillic acid	NRPS-like			A-T-R	A-T-R	TRUE		0	pubmed:29674152
Aspergillus steynii IBT 23096	BGC0001712	PLB46276.1		954	ochrindole A	NRPS-like			A-TE	A-ACP-TE	FALSE	synthaser missing ACP, but looks absent from actual sequence	2	pubmed:29317534
Aspergillus nidulans FGSC A4	BGC0000442	CBF80711.1		949	terrequinone A	NRPS-like			A-T-TE	A-T-TE	TRUE		0	pubmed:16426969, pubmed:17584611, pubmed:17291795, pubmed:18029206, pubmed:17704773
Aspergillus nidulans FGSC A4	BGC0001668	CBF82791.1		938	EQ-4	NRPS-like			A-T-TE	A-T-TE	TRUE		0	pubmed:22627757
Glarea lozoyensis	BGC0001187	AKL78825.1	glnrps7	887	xenolozoyenone	NRPS-like			A-T-R	A-T-R	TRUE		0	pubmed:26081635
Monascus aurantiacus	BGC0000894	ACA34725.1	ctnI	799	citrinin	NRPS-like			A	A	TRUE		0	pubmed:21956130
Penicillium aethiopicum	BGC0000168	ADI24927.1		723	viridicatumtoxin, previridicatumtoxin, 5-hydroxyanthrotainin, 8-O-desmethylanthrotainin	NRPS-like			A	A	TRUE		0	pubmed:20534346, pubmed:22590971, pubmed:24161266, pubmed:19168978, pubmed:23168407, pubmed:23893651, pubmed:25317739
Aspergillus fumigatus Af293	BGC0001067	EAL85117.1		721	fumagillin, β-trans-bergamotene, fumagillol	NRPS-like			A	A	TRUE		0	pubmed:23488861, pubmed:24568283, pubmed:9177176
Fusarium verticillioides	BGC0000062	AAN74819.2	FUM16	676	fumonisin B1	NRPS-like			A	A	TRUE		0	pubmed:10413619, pubmed:11728154, pubmed:12423021, pubmed:12620260, pubmed:14602658, pubmed:16536629, pubmed:17483290
Fusarium oxysporum	BGC0000063	ACB12561.1	fum16	676	fumonisin	NRPS-like			A	A	TRUE		0	pubmed:18375156
Monascus ruber	BGC0001338	ALI92663.1	mrr8	657	citrinin	NRPS-like			A	A	TRUE		0	doi:10.1039/c5sc04027b
Acremonium chrysogenum ATCC 11550	BGC0000317	KFH48713.1		642	cephalosporin C	NRPS-like			A	A	TRUE		0	pubmed:25291769, pubmed:23135477
Aspergillus fumigatus Af293	BGC0000129	EAL89229.1		581	pyripyropene A	NRPS-like			A	A	TRUE		0	pubmed:20861902
Phoma sp.	BGC0001966	QCC62990.1		573	BII-rafflesfungin	NRPS-like			A	A	TRUE		0	pubmed:31088369
Glarea lozoyensis ATCC 20868	BGC0001035	EPE34349.1		568	pneumocandin B0, pneumocandin A0	NRPS-like			A	A	TRUE		0	pubmed:23688303, pubmed:25879325, pubmed:25527531, pubmed:25270390, pubmed:27494047
Aspergillus nidulans FGSC A4	BGC0001290	CBF87076.1		565	emericellamide A, emericellamide B	NRPS-like			A	A	TRUE		0	pubmed:26184239
Fusarium oxysporum	BGC0000063	ACB12556.1	fum10	561	fumonisin	NRPS-like			A	A	TRUE		0	pubmed:18375156
Aspergillus nidulans NRRL 8112	BGC0001371	AMM63166.1	aniI	559	echinocandin B	NRPS-like			A	A	TRUE		0	pubmed:27502607
Fusarium verticillioides	BGC0000062	AAN74813.2	FUM10	552	fumonisin B1	NRPS-like			A	A	TRUE		0	pubmed:10413619, pubmed:11728154, pubmed:12423021, pubmed:12620260, pubmed:14602658, pubmed:16536629, pubmed:17483290
Fusarium verticillioides	BGC0000062	AAN74817.2	FUM14	548	fumonisin B1	NRPS-like			T-C	T-C	TRUE		0	pubmed:10413619, pubmed:11728154, pubmed:12423021, pubmed:12620260, pubmed:14602658, pubmed:16536629, pubmed:17483290
Fusarium oxysporum	BGC0000063	ACB12559.1	fum14	548	fumonisin	NRPS-like			T-C	T-C	TRUE		0	pubmed:18375156
Phoma sp. MF5453	BGC0001339	AMY15066.1	mfM9	541	squalestatin S1	NRPS-like			A	A	TRUE		0	doi:10.1039/c6cc02130a
Aspergillus niger ATCC 1015	BGC0001143	EHA28233.1		531	azanigerone A	NRPS-like			A	A	TRUE		0	pubmed:22921072
Penicillium expansum	BGC0001205	KGO40476.1		481	communesin A, communesin B, communesin C, communesin D, communesin E, communesin G, communesin H	NRPS-like			A	A	TRUE		0	pubmed:25571861, pubmed:26963294
Purpureocillium lilacinum	BGC0001358	OAQ83766.1		386	leucinostatin A, leucinostatin B	NRPS-like			A	A	TRUE		0	pubmed:27416025
Sordaria araneosa	BGC0001373	BAV32159.1	sdnO	3084	sordarin	PKS	Type I	Highly-reducing	KS-AT-DH-ER-KR-ACP-cAT	KS-AT-DH-ER-KR-ACP	FALSE	Missing cAT	1	pubmed:27072286
Alternaria alternata	BGC0000003	BAD97694.1	AFT9-1	3005	AF-toxin	PKS	Type I	Highly-reducing	KS-AT-DH-MT-ER-KR-ACP-cAT	KS-AT-DH-MT-ER-KR	FALSE	Missing ACP, cAT	2	doi:10.1007/s10327-004-0170-3
Alternaria solani	BGC0000146	BAJ09789.1	sol1	2641	solanapyrone D	PKS	Type I	Highly-reducing	KS-AT-DH-MT-ER-KR-ACP	KS-AT-DH-MT-ER-KR-ACP	TRUE		0	pubmed:20486243, pubmed:26342019, pubmed:25372118
Phoma sp.	BGC0001966	QCC63000.1		2622	BII-rafflesfungin	PKS	Type I	Highly-reducing	KS-AT-DH-MT-ER-KR-ACP	KS-AT-DH-MT-ER-KR-ACP	TRUE		0	pubmed:31088369
Byssochlamys fulva	BGC0001340	ANF07288.1	bfpks1	2618	byssochlamic acid	PKS	Type I	Highly-reducing	KS-AT-DH-MT-ER-KR-ACP	KS-AT-DH-ER-KR-ACP	FALSE	Missing MT	1	pubmed:27099957, pubmed:26452099
Phoma sp. MF5453	BGC0001339	AMY15057.1	mfpks1	2605	squalestatin S1	PKS	Type I	Highly-reducing	KS-AT-DH-MT-ER-KR-ACP	KS-AT-DH-MT-ER-KR-ACP	TRUE		0	doi:10.1039/c6cc02130a
Talaromyces verruculosus	BGC0001926	BBG28484.1	cdmE	2592	chrodrimanin B	PKS	Type I	Highly-reducing	KS-AT-DH-MT-ER-KR-ACP	KS-AT-DH-MT-ER-KR-ACP	TRUE		0	doi:10.1021/acs.orglett.8b0326
Fusarium verticillioides	BGC0000062	AAD43562.2	FUM1	2586	fumonisin B1	PKS	Type I	Highly-reducing	KS-AT-DH-MT-ER-KR-ACP	KS-AT-DH-MT-ER-KR-ACP	TRUE		0	pubmed:10413619, pubmed:11728154, pubmed:12423021, pubmed:12620260, pubmed:14602658, pubmed:16536629, pubmed:17483290
Fusarium oxysporum	BGC0000063	ACB12550.1	fum1	2583	fumonisin	PKS	Type I	Highly-reducing	KS-AT-DH-MT-ER-KR-ACP	KS-AT-DH-MT-ER-KR-ACP	TRUE		0	pubmed:18375156
Penicillium rubens Wisconsin 54-1255	BGC0001404	CAP95405.1	Pc21g05080	2581	sorbicillin	PKS	Type I	Highly-reducing	KS-AT-DH-MT-ER-KR-ACP	KS-AT-DH-MT-ER-KR	FALSE	Missing ACP	1	pubmed:27107123
fungal sp. ATCC 74256	BGC0001913	BBG28498.1	phiA	2572	phomoidride	PKS	Type I	Highly-reducing	KS-AT-DH-ER-KR-ACP	KS-AT-DH-ER-KR-ACP	TRUE		0	pubmed:26558485, doi:10.1021/acs.orglett.5b0293
Pyricularia oryzae 70-15	BGC0001749	EHA52508.1		2571	epipyriculol	PKS	Type I	Highly-reducing	KS-AT-DH-ER-KR-ACP	KS-AT-DH-ER-KR-ACP	TRUE		0	pubmed:27902426
Beauveria felina	BGC0001565	ATQ39432.1		2569	cyclosporin C	PKS	Type I	Highly-reducing	KS-AT-DH-MT-ER-KR-ACP	KS-AT-DH-MT-ER-KR-ACP	TRUE		0	pubmed:29396588
Leptosphaeria maculans JN3	BGC0001899	CBX99534.1		2569	abscisic acid	PKS	Type I	Highly-reducing	KS-AT-DH-MT-ER-KR-ACP	KS-AT-DH-MT-ER-KR-ACP	TRUE		0	pubmed:31034868
Penicillium citrinum	BGC0000039	BAC20566.1	mlcB	2563	compactin	PKS	Type I	Highly-reducing	KS-AT-DH-MT-ER-KR-ACP	KS-AT-DH-MT-ER-KR-ACP	TRUE		0	pubmed:12172803, pubmed:12242508, pubmed:18667169, pubmed:12436257
Phoma sp. MF5453	BGC0001339	AMY15068.1	mfpks2	2561	squalestatin S1	PKS	Type I	Highly-reducing	KS-AT-DH-MT-ER-KR-ACP	KS-AT-DH-MT-ER-KR-ACP	TRUE		0	doi:10.1039/c6cc02130a
Alternaria solani	BGC0000012	BAD83684.1	alt5	2551	alternapyrone	PKS	Type I	Highly-reducing	KS-AT-DH-MT-ER-KR-ACP	KS-AT-DH-MT-ER-KR-ACP	TRUE		0	pubmed:6436801, pubmed:16356847
Monascus pilosus	BGC0000098	ABA02240.1	mkB	2547	monacolin K	PKS	Type I	Highly-reducing	KS-AT-DH-MT-ER-KR-ACP	KS-AT-DH-MT-ER-KR-ACP	TRUE		0	pubmed:18578535, pubmed:28559732, pubmed:28070827, pubmed:19968298, pubmed:19693441
Fusarium fujikuroi IMI 58289	BGC0001606	CCT75967.1		2543	gibepyrone-A	PKS	Type I	Highly-reducing	KS-AT-DH-MT-ER-KR-ACP	KS-AT-DH-MT-ER-KR-ACP	TRUE		0	pubmed:27856636
Penicillium nordicum	BGC0001030	AUS29495.1		2538	ochratoxin A	PKS	Type I	Highly-reducing	KS-AT-DH-MT-ER-KR-ACP	KS-AT-DH-MT-ER-KR-ACP	TRUE		0	pubmed:16156116, pubmed:30054361, pubmed:29324288
Aspergillus nidulans FGSC A4	BGC0001290	CBF87072.1		2534	emericellamide A, emericellamide B	PKS	Type I	Highly-reducing	KS-AT-DH-MT-ER-KR-ACP	KS-AT-DH-MT-ER-KR-ACP	TRUE		0	pubmed:26184239
Aspergillus niger ATCC 1015	BGC0001143	EHA28244.1		2533	azanigerone A	PKS	Type I	Highly-reducing	KS-AT-DH-MT-ER-KR-ACP	KS-AT-DH-MT-ER-KR-ACP	TRUE		0	pubmed:22921072
Aspergillus terreus	BGC0000088	AAD34559.1	lovF	2532	monacolin K	PKS	Type I	Highly-reducing	KS-AT-DH-MT-ER-KR-ACP	KS-AT-DH-MT-ER-KR-ACP	TRUE		0	pubmed:10334994
Glarea lozoyensis ATCC 20868	BGC0001035	EPE34340.1		2531	pneumocandin B0, pneumocandin A0	PKS	Type I	Highly-reducing	KS-AT-DH-MT-ER-KR-ACP	KS-AT-DH-MT-ER-KR-ACP	TRUE		0	ubmed:23688303, pubmed:25879325, pubmed:25527531, pubmed:25270390, pubmed:27494047
Aspergillus nidulans FGSC A4	BGC0000022	EAA65604.1		2527	asperfuranone	PKS	Type I	Highly-reducing	KS-AT-DH-MT-ER-KR-ACP	KS-AT-DH-MT-ER-KR-ACP	TRUE		0	pubmed:19199437
Alternaria alternata	BGC0001252	BAN19720.1	ACRTS2	2513	UNII-YC2Q1O94PT	PKS	Type I	Highly-reducing	KS-AT-DH-MT-ER-KR-ACP	KS-AT-DH-MT-ER-KR-ACP	TRUE		0	pubmed:22835272
Purpureocillium lilacinum	BGC0001358	OAQ83760.1		2507	leucinostatin A, leucinostatin B	PKS	Type I	Highly-reducing	KS-AT-DH-MT-ER-KR-ACP	KS-AT-DH-MT-ER-KR	FALSE	Missing ACP	1	ubmed:27416025
Aspergillus fumigatus Af293	BGC0001067	EAL85129.1		2462	fumagillin, β-trans-bergamotene, fumagillol	PKS	Type I	Highly-reducing	KS-AT-DH-ER-KR-ACP	KS-AT-DH-ER-KR-ACP	TRUE		0	pubmed:23488861, pubmed:24568283, pubmed:9177176
Paecilomyces divaricatus	BGC0001436	ASK38717.1	pvpks1	2451	cornexistin	PKS	Type I	Highly-reducing	KS-AT-DH-MT-ER-KR-ACP	KS-AT-DH-ER-KR-ACP	FALSE	Missing MT	1	pubmed:28660939
Fusarium verticillioides 7600	BGC0001190	EWG54266.1		2409	fusaric acid	PKS	Type I	Highly-reducing	KS-AT-DH-MT-ER-KR-ACP	KS-AT-DH-ER-KR-ACP	FALSE	Missing MT	1	pubmed:25372119
Sarocladium zeae	BGC0001246	AHV78252.1	resS1	2400	trans-resorcylide	PKS	Type I	Highly-reducing	KS-AT-DH-ER-KR-ACP	KS-AT-DH-ER-KR-ACP	TRUE		0	pubmed:24597618
Lasiodiplodia theobromae	BGC0001245	AHV78245.1	lasS1	2390	lasiodiplodin	PKS	Type I	Highly-reducing	KS-AT-DH-ER-KR-ACP	KS-AT-DH-ER-KR-ACP	TRUE		0	pubmed:24597618
Aspergillus terreus	BGC0000045	AGC95324.1	curS1	2387	dehydrocurvularin	PKS	Type I	Highly-reducing	KS-AT-DH-ER-KR-ACP	KS-AT-DH-ER-KR-ACP	TRUE		0	pubmed:23335766
Pochonia chlamydosporia	BGC0000134	ACD39774.1	Rdc5	2383	radicicol	PKS	Type I	Highly-reducing	KS-AT-DH-ER-KR-ACP	KS-AT-DH-ER-KR-ACP	TRUE		0	pubmed:18567690
Chaetomium globosum CBS 148.51	BGC0001405	EAQ86385.1		2383	chaetoviridin E, 11-epichaetomugilin A	PKS	Type I	Highly-reducing	KS-AT-DH-MT-ER-KR-ACP	KS-AT-MT-ER-KR	FALSE	Missing DH, ACP	2	pubmed:23072467, pubmed:23072467
Trichoderma harzianum	BGC0001901	KKP00963.1		2383	tricholignan A	PKS	Type I	Highly-reducing	KS-AT-DH-ER-KR-ACP	KS-AT-DH-ER-KR	FALSE	Missing ACP	1	pubmed:30842286
Neurospora crassa OR74A	BGC0001697	EAA36364.1	pks-6	2382	neurosporin A	PKS	Type I	Highly-reducing	KS-AT-DH-ER-KR-ACP	KS-AT-DH-ER-KR-ACP	TRUE		0	pubmed:28485098
Alternaria brassicicola	BGC0000046	ACZ57548.1	DEP5	2376	depudecin	PKS	Type I	Highly-reducing	KS-AT-DH-ER-KR-ACP	KS-AT-DH-ER-KR	FALSE	Missing ACP	1	pubmed:19737099
Penicillium brefeldianum	BGC0001141	AIA58899.1		2373	4-epi-15-epi-brefeldin A	PKS	Type I	Highly-reducing	KS-AT-DH-ER-KR-ACP	KS-AT-DH-ER-KR	FALSE	Missing ACP	1	pubmed:24845309, pubmed:2426273, pubmed:3192548
Penicillium expansum	BGC0001205	KGO40478.1		2363	communesin A, communesin B, communesin C, communesin D, communesin E, communesin G, communesin H	PKS	Type I	Highly-reducing	KS-AT-DH-ER-KR-ACP	KS-AT-DH-ER-KR-ACP	TRUE		0	pubmed:25571861, pubmed:26963294
Hypomyces subiculosus	BGC0000076	ACD39758.1	hpm8	2349	hypothemycin	PKS	Type I	Highly-reducing	KS-AT-DH-ER-KR-ACP	KS-AT-DH-ER-KR-ACP	TRUE		0	pubmed:18567690
Hypomyces subiculosus	BGC0000077	ACD39767.1	hpm8	2349	hypothemycin	PKS	Type I	Highly-reducing	KS-AT-DH-ER-KR-ACP	KS-AT-DH-ER-KR-ACP	TRUE		0	pubmed:18567690
Aspergillus niger ATCC 1015	BGC0001124	EHA19289.1		2347	pyranonigrin E	PKS	Type I	Highly-reducing	KS-AT-DH-ER-KR-ACP	KS-AT-DH-ER-KR-ACP	TRUE		0	pubmed:21543515
Fusarium graminearum	BGC0001057	ABB90283.1	PKS4	2345	zearalenone	PKS	Type I	Highly-reducing	KS-AT-DH-ER-KR-ACP	KS-AT-DH-ER-KR-ACP	TRUE		0	pubmed:16262793, pubmed:16751498, pubmed:19159310, pubmed:21833740, pubmed:26036360
Purpureocillium lilacinum	BGC0001358	OAQ83765.1		2332	leucinostatin A, leucinostatin B	PKS	Type I	Highly-reducing	KS-AT-DH-MT-ER-KR-ACP	KS-AT-DH-MT-ER-KR-ACP	TRUE		0	ubmed:27416025
Botrytis cinerea B05.10	BGC0001892	ATZ45185.1	Bcboa9	2330	botcinic acid	PKS	Type I	Highly-reducing	KS-AT-DH-ER-KR-ACP	KS-AT-DH-ER-KR	FALSE	Missing ACP	1	pubmed:30848345
Byssochlamys spectabilis	BGC0002030	RWQ92174.1		2193	viriditoxin	PKS	Type I	Highly-reducing	KS-AT-DH-MT-ER-KR-ACP	KS-AT-DH-MT-ER-KR-ACP	TRUE		0	pubmed:31304040
Byssochlamys spectabilis	BGC0001866	XP_028481819.1		2193	viriditoxin	PKS	Type I	Highly-reducing	KS-AT-DH-MT-ER-KR-ACP	KS-AT-DH-MT-ER-KR-ACP	TRUE		0	pubmed:31045362
Aspergillus nidulans FGSC A4	BGC0000022	EAA65602.1		2793	asperfuranone	PKS	Type I	Non-reducing	SAT-KS-AT-PT-ACP-MT-TR	SAT-KS-AT-ACP-MT-TR	FALSE	Missing PT	1	pubmed:19199437
Sarocladium sp. 'schorii'	BGC0001827	AWM95789.1	aspks1	2729	xenovulene A	PKS	Type I	Non-reducing	SAT-KS-AT-PT-ACP-MT-TR	SAT-KS-AT-ACP-MT-NAD	FALSE	Missing PT	1	pubmed:29773797
Monascus pilosus	BGC0000027	AGN71604.1		2689	ankaflavin, monascin, rubropunctatine, monascorubrin	PKS	Type I	Non-reducing	SAT-KS-AT-PT-ACP-ACP-MT-TR	SAT-KS-AT-ACP-ACP-MT-TR	FALSE	Missing PT	1	pubmed:23504076
Talaromyces marneffei	BGC0000099	ADH01663.1		2683	monascorubrin	PKS	Type I	Non-reducing	SAT-KS-AT-PT-ACP-ACP-MT-TR	SAT-KS-AT-ACP-ACP-MT-TR	FALSE	Missing PT	1	pubmed:25335861
Phoma sp.	BGC0001976, BGC0001977	QCO93110.1	eupA	2682	eupenifeldin	PKS	Type I	Non-reducing	SAT-KS-AT-PT-ACP-MT-TR	SAT-KS-AT-ACP-MT-TR	FALSE	Missing PT	1	pubmed:30980906
Penicillium rubens Wisconsin 54-1255	BGC0001404	CAP95404.1	Pc21g05070	2664	sorbicillin	PKS	Type I	Non-reducing	SAT-KS-AT-PT-ACP-MT-TR	KS-AT-ACP-MT-NAD	FALSE	Missing SAT, PT	2	pubmed:27107123
Talaromyces stipitatus ATCC 10500	BGC0000154	EED18001.1		2661	stipitatic acid	PKS	Type I	Non-reducing	SAT-KS-AT-PT-ACP-ACP-MT-TR	SAT-KS-AT-ACP-ACP-MT-TR	FALSE	Missing PT	1	pubmed:22508998, pubmed:23870699, pubmed:24863423
Aspergillus niger ATCC 1015	BGC0001143	EHA28237.1		2599	azanigerone A	PKS	Type I	Non-reducing	SAT-KS-AT-PT-ACP-MT-TR	SAT-KS-AT-ACP-MT-NAD	FALSE	Missing PT	1	pubmed:22921072
Monascus ruber	BGC0001338	ALI92655.1	citS	2593	citrinin	PKS	Type I	Non-reducing	SAT-KS-AT-PT-ACP-MT-TR	SAT-KS-AT-ACP-MT-TR	FALSE	Missing PT	1	doi:10.1039/c5sc04027b
Aspergillus nidulans FGSC A4	BGC0000037	CBF69451.1		2517	cichorine	PKS	Type I	Non-reducing	SAT-KS-AT-PT-ACP-ACP-MT-TE	SAT-KS-AT-DH-ACP-ACP-MT	FALSE	Missing TE	1	pubmed:22510154, pubmed:24244835, pubmed:22510154
Penicillium roqueforti	BGC0001508	ART41209.1	adrD	2495	andrastin A	PKS	Type I	Non-reducing	SAT-KS-AT-PT-ACP-MT-TE	SAT-KS-AT-DH-ACP-MT	FALSE	Missing TE	1	pubmed:28529508
Penicillium roqueforti FM164	BGC0001360	CDM36726.1		2477	mycophenolic acid	PKS	Type I	Non-reducing	SAT-KS-AT-PT-ACP-MT-TE	SAT-KS-AT-DH-ACP-MT	FALSE	Missing TE	1	pubmed:26751579
Penicillium brasilianum	BGC0001729	BAV69313.1	prhL	2475	paraherquonin	PKS	Type I	Non-reducing	KS-AT-PT-ACP-MT-TE	KS-AT-DH-ACP-MT	FALSE	Missing TE	1	pubmed:27602587
Penicillium brevicompactum	BGC0000104	ADY00130.1	mpaC	2448	mycophenolic acid	PKS	Type I	Non-reducing	SAT-KS-AT-PT-ACP-TE	KS-AT-DH-ACP-MT	FALSE	Missing SAT, TE	2	pubmed:21398490, pubmed:4472552
Aspergillus terreus NIH2624	BGC0000682	EAU29529.1		2417	terretonin	PKS	Type I	Non-reducing	KS-AT-PT-ACP-MT-TE	KS-AT-DH-ACP-MT	FALSE	Missing TE	1	pubmed:23116177, pubmed:25671343, pubmed:22782788
Dothistroma septosporum	BGC0000048	AAZ95017.1	pksA	2399	dothistromin	PKS	Type I	Non-reducing	SAT-KS-AT-PT-ACP-ACP-ACP-TE	SAT-KS-AT-PT-ACP-ACP-ACP-TE	TRUE		0	pubmed:16649078
Chaetomium globosum CBS 148.51	BGC0001219	EAQ84779.1		2379	shanorellin	PKS	Type I	Non-reducing	SAT-KS-AT-PT-ACP-MT-TE	SAT-KS-DH-ACP-MT	FALSE	Missing PT, TE	2	doi:10.1039/C4MD00352G
Penicillium roqueforti	BGC0001677	API82664.1	mpaC	2305	mycophenolic acid	PKS	Type I	Non-reducing	SAT-KS-AT-PT-ACP-MT-TE	SAT-KS-AT-DH-ACP-MT	FALSE	Missing TE	1	pubmed:27889155
Fusarium fujikuroi	BGC0001242	CCE67070.1	fsr1	2286	oxyjavanicin	PKS	Type I	Non-reducing	SAT-KS-AT-PT-ACP-ACP-TR	SAT-KS-AT-PT-ACP-ACP-TR	TRUE		0	pubmed:22492438
Byssochlamys spectabilis	BGC0002030	RWQ92175.1		2276	viriditoxin	PKS	Type I	Non-reducing	SAT-KS-AT-PT-ACP-ACP-ACP-TE	SAT-KS-AT-PT-ACP-ACP-ACP-TE	TRUE		0	pubmed:31304040
Byssochlamys spectabilis	BGC0001866	XP_028481820.1		2276	viriditoxin	PKS	Type I	Non-reducing	SAT-KS-AT-PT-ACP-ACP-ACP-TE	SAT-KS-AT-PT-ACP-ACP-ACP-TE	TRUE		0	pubmed:31045362
Aspergillus novofumigatus IBT 16806	BGC0001708	PKX88487.1		2255	novofumigatonin	PKS	Type I	Non-reducing	SAT-KS-AT-PT-ACP-MT-TE	KS-AT-DH-ACP-MT	FALSE	Missing SAT, TE	2	pubmed:29317534
Stachybotrys chlorohalonata IBT 40285	BGC0001626	KFA69335.1		2234	isoindolinone	PKS	Type I	Non-reducing	SAT-KS-AT-PT-ACP-ACP-TE	KS-AT-DH-ACP-ACP	FALSE	Missing SAT, TE	2	pubmed:28678182
Stachybotrys bisbyi	BGC0001390	BAV19379.1	stbA	2220	LL-Z1272beta	PKS	Type I	Non-reducing	SAT-KS-AT-PT-ACP-ACP-TE	KS-AT-DH-ACP-ACP	FALSE	Missing SAT, TE	2	pubmed:26972702
Sarocladium zeae	BGC0001246	AHV78253.1	resS2	2211	trans-resorcylide	PKS	Type I	Non-reducing	SAT-KS-AT-PT-ACP-TE	SAT-KS-AT-PT-ACP-TE	TRUE		0	pubmed:24597618
Beauveria bassiana ARSEF 2860	BGC0001720	EJP62792.1		2211	oosporein	PKS	Type I	Non-reducing	SAT-KS-AT-PT-ACP-ACP-TE	SAT-KS-AT-DH-ACP-ACP	FALSE	Missing TE	1	pubmed:28193896
Cercospora beticola	BGC0001541	PIB02405.1		2204	cercosporin	PKS	Type I	Non-reducing	SAT-KS-AT-PT-ACP-ACP-TE	SAT-KS-AT-PT-ACP-ACP-TE	TRUE		0	pubmed:29844193
Aspergillus ochraceoroseus	BGC0000011	ACH72912.1		2199	sterigmatocystin	PKS	Type I	Non-reducing	SAT-KS-AT-PT-ACP-ACP-TE	SAT-KS-AT-PT-ACP-ACP-TE	TRUE		0	pubmed:19537208
Cercospora zeina	BGC0001542	ARU80380.1	CTB1	2195	cercosporin	PKS	Type I	Non-reducing	SAT-KS-AT-PT-ACP-ACP-TE	SAT-KS-AT-PT-ACP-ACP-TE	TRUE		0	pubmed:28535078
Aspergillus nidulans FGSC A4	BGC0001722	CBF83139.1		2193	aspernidine A	PKS	Type I	Non-reducing	SAT-KS-AT-PT-ACP-TR	SAT-KS-AT-ACP-TR	FALSE	Missing PT	1	pubmed:23248299, pubmed:22510150, pubmed:23706169
Aspergillus nidulans	BGC0000152	AAC49191.1	stcA	2181	sterigmatocystin	PKS	Type I	Non-reducing	SAT-KS-AT-PT-ACP-ACP-TE	SAT-KS-AT-PT-ACP-ACP-TE	TRUE		0	pubmed:8643646, pubmed:7486998
Nodulisporium sp. ATCC74245	BGC0001257	AAD38786.1	pks1	2159	1,3,6,8-tetrahydroxynaphthalene	PKS	Type I	Non-reducing	SAT-KS-AT-PT-ACP-ACP-TE	SAT-KS-AT-PT-ACP-ACP-TE	TRUE		0	pubmed:10628853
Aspergillus nidulans FGSC A4	BGC0000107	CBF74114.1	wA	2157	naphthopyrone	PKS	Type I	Non-reducing	SAT-KS-AT-PT-ACP-ACP-TE	SAT-KS-AT-PT-ACP-ACP-TE	TRUE		0	pubmed:1465094
Talaromyces stipitatus ATCC 10500	BGC0001578	EED21099.1		2157	duclauxin	PKS	Type I	Non-reducing	SAT-KS-AT-PT-ACP-ACP-TE	SAT-KS-AT-PT-ACP-ACP-TE	TRUE		0	pubmed:29741874
Bipolaris oryzae	BGC0001265	BAD22832.1	PKS1	2155	melanin	PKS	Type I	Non-reducing	SAT-KS-AT-PT-ACP-ACP-TE	SAT-KS-AT-PT-ACP-ACP-TE	TRUE		0	pubmed:15336395, pubmed:18312572, pubmed:14716498, pubmed:14717841
Cladonia uncialis subsp. uncialis	BGC0001489	AUW31184.1		2152	6-hydroxymellein	PKS	Type I	Non-reducing	SAT-KS-AT-PT-ACP-ACP-TE	SAT-KS-AT-PT-ACP-ACP-TE	TRUE		0	pubmed:27264554
Glarea lozoyensis	BGC0001258	AAN59953.1	pks1	2124	1,3,6,8-tetrahydroxynaphthalene	PKS	Type I	Non-reducing	SAT-KS-AT-PT-ACP-ACP-TE	SAT-KS-AT-PT-ACP-ACP-TE	TRUE		0	pubmed:12589439
Acremonium egyptiacum	BGC0001923	BBF25315.1	ascC	2115	ascochlorin	PKS	Type I	Non-reducing	SAT-KS-AT-PT-ACP-TE	SAT-KS-AT-DH-ACP	FALSE	Missing TE	1	pubmed:30952781
Aspergillus flavus	BGC0000007	AAS89999.1		2109	aflatoxin	PKS	Type I	Non-reducing	SAT-KS-AT-PT-ACP-TE	SAT-KS-AT-PT-ACP-TE	TRUE		0	pubmed:12382060, pubmed:15528514
Aspergillus flavus	BGC0000008	AAS90022.1		2109	aflatoxin	PKS	Type I	Non-reducing	SAT-KS-AT-PT-ACP-TE	SAT-KS-AT-PT-ACP-TE	TRUE		0	pubmed:15528514
Aspergillus flavus	BGC0000006	AAS90093.1	pksA	2109	aflatoxin	PKS	Type I	Non-reducing	SAT-KS-AT-PT-ACP-TE	SAT-KS-AT-PT-ACP-TE	TRUE		0	pubmed:15528514
Aspergillus nidulans FGSC A4	BGC0000057	EAA59563.1		2103	F9775A, F9775B, orsellinic acid	PKS	Type I	Non-reducing	SAT-KS-AT-PT-ACP-ACP-TE	SAT-KS-AT-PT-ACP-ACP-TE	TRUE		0	pubmed:20174687, pubmed:9448638, pubmed:19666480
Aspergillus nomius	BGC0000009	AAS90047.1		2100	aflatoxin	PKS	Type I	Non-reducing	SAT-KS-AT-PT-ACP-TE	SAT-KS-AT-PT-ACP-TE	TRUE		0	pubmed:15528514
Pochonia chlamydosporia	BGC0000134	ACD39770.1	Rdc1	2090	radicicol	PKS	Type I	Non-reducing	SAT-KS-AT-PT-ACP-TE	SAT-KS-AT-PT-ACP-TE	TRUE		0	pubmed:18567690
Cladonia grayi	BGC0001266	ADM79459.1	PKS16	2089	grayanic acid	PKS	Type I	Non-reducing	SAT-KS-AT-PT-ACP-ACP-TE	SAT-KS-AT-PT-ACP-ACP-TE	TRUE		0	pubmed:21289108
Aspergillus terreus	BGC0000045	AGC95321.1	curS2	2083	dehydrocurvularin	PKS	Type I	Non-reducing	SAT-KS-AT-PT-ACP-TE	SAT-KS-AT-PT-ACP-TE	TRUE		0	pubmed:23335766
Lasiodiplodia theobromae	BGC0001245	AHV78247.1	lasS2	2083	lasiodiplodin	PKS	Type I	Non-reducing	SAT-KS-AT-PT-ACP-TE	SAT-KS-AT-PT-ACP	FALSE	Missing TE	1	pubmed:24597618
Aspergillus terreus NIH2624	BGC0000161	EAU38791.1		2081	isoterrein	PKS	Type I	Non-reducing	SAT-KS-AT-PT-ACP-ACP-TE	SAT-KS-AT-PT-ACP-ACP-TE	TRUE		0	pubmed:24816227
Hypomyces subiculosus	BGC0000076	ACD39753.1	hpm3	2049	hypothemycin	PKS	Type I	Non-reducing	SAT-KS-AT-PT-ACP-TE	SAT-KS-AT-PT-ACP	FALSE	Missing TE	1	pubmed:18567690
Hypomyces subiculosus	BGC0000077	ACD39762.1	hpm3	2049	hypothemycin	PKS	Type I	Non-reducing	SAT-KS-AT-PT-ACP-TE	SAT-KS-AT-PT-ACP	FALSE	Missing TE	1	pubmed:18567690
Aspergillus flavus NRRL3357	BGC0001446	EED57518.1		2045	asparasone A	PKS	Type I	Non-reducing	SAT-KS-AT-PT-ACP-TE	SAT-KS-AT-PT-ACP-TE	TRUE		0	pubmed:24412484, pubmed:24405210
Fusarium graminearum	BGC0001057	ABB90282.1	PKS13	2036	zearalenone	PKS	Type I	Non-reducing	SAT-KS-AT-PT-ACP-TE	SAT-KS-AT-PT-ACP-TE	TRUE		0	pubmed:16262793, pubmed:16751498, pubmed:19159310, pubmed:21833740, pubmed:26036360
Fusarium fujikuroi IMI 58289	BGC0000030	CCT67991.1		2036	bikaverin	PKS	Type I	Non-reducing	SAT-KS-AT-PT-ACP-TE	SAT-KS-AT-PT-ACP-TE	TRUE		0	pubmed:17927749
Aspergillus oryzae	BGC0000004	BAE71314.1	pksA	2009	aflatoxin G1	PKS	Type I	Non-reducing	SAT-KS-AT-PT-ACP-TE	SAT-KS-AT-PT-ACP-TE	TRUE		0	pubmed:16391082
Ustilago maydis 521	BGC0001281	XP_011392701.1		1971	ustilagic acid	PKS	Type I	Non-reducing	SAT-KS-AT-PT-TE	KS-AT-PT-TE	FALSE	Missing SAT	1	pubmed:21926207, pubmed:20173069, pubmed:17850255, pubmed:15932999
Parastagonospora nodorum SN15	BGC0001865	XP_001798923.1		1906	elsinochrome C	PKS	Type I	Non-reducing	SAT-KS-AT-PT-ACP-ACP-TE	KS-AT-PT-ACP-ACP-TE	FALSE	Missing SAT	1	pubmed:28251756, pubmed:30809363
Aspergillus nidulans FGSC A4	BGC0000013	CBF79143.1		1870	alternariol	PKS	Type I	Non-reducing	SAT-KS-AT-PT-ACP	SAT-KS-AT-PT-ACP	TRUE		0	pubmed:22510154
Penicillium aethiopicum	BGC0000168	ADI24926.1		1824	viridicatumtoxin, previridicatumtoxin, 5-hydroxyanthrotainin, 8-O-desmethylanthrotainin	PKS	Type I	Non-reducing	SAT-KS-AT-PT-ACP	SAT-KS-AT-PT-ACP	TRUE		0	pubmed:20534346, pubmed:22590971, pubmed:24161266, pubmed:19168978, pubmed:23168407, pubmed:23893651, pubmed:25317739
Claviceps purpurea 20.1	BGC0001886	CCE31584.1		1808	secalonic acids	PKS	Type I	Non-reducing	SAT-KS-AT-PT-ACP	SAT-KS-AT-PT-ACP	TRUE		0	pubmed:28955461
Trichophyton tonsurans CBS 112818	BGC0001144	EGD99348.1		1802	neosartoricin B	PKS	Type I	Non-reducing	SAT-KS-AT-PT-ACP	SAT-KS-AT-PT-ACP	TRUE		0	pubmed:23758576, pubmed:23368997
Aspergillus niger	BGC0000156	AEN83889.1	adaA	1793	TAN-1612, 1-(2,3,5,10-tetrahydroxy-7-methoxy-4-oxo-1,2,3,4-tetrahydroanthracen-2-yl)pentane-2,4-dione, desmethyl TAN-1612	PKS	Type I	Non-reducing	SAT-KS-AT-PT-ACP	SAT-KS-AT-PT-ACP	TRUE		0	pubmed:21866960, pubmed:7490206, pubmed:7490207
Aspergillus nidulans FGSC A4	BGC0000684	CBF70387.1		1792	asperthecin	PKS	Type I	Non-reducing	SAT-KS-AT-PT-ACP	SAT-KS-AT-PT-ACP	TRUE		0	pubmed:18978088
Aspergillus novofumigatus IBT 16806	BGC0001988	PKX92308.1		1792	neosartorin	PKS	Type I	Non-reducing	SAT-KS-AT-PT-ACP	SAT-KS-AT-PT-ACP	TRUE		0	pubmed:30394754
Penicillium aethiopicum	BGC0000070	ADI24953.1		1790	griseofulvin, epidechlorogriseofulvin, norlichexanthone, dehydrogriseofulvin, 4-desmethylgriseofulvin, griseoxanthone B	PKS	Type I	Non-reducing	SAT-KS-AT-PT-ACP	SAT-KS-AT-PT-ACP	TRUE		0	pubmed:23978092, pubmed:22942257, pubmed:22191585, pubmed:20534346, pubmed:15985553, pubmed:588267, pubmed:864701, pubmed:4583106
Aspergillus fumigatus Af293	BGC0001403	EAL89339.1		1782	trypacidin	PKS	Type I	Non-reducing	SAT-KS-AT-PT-ACP	SAT-KS-AT-PT-ACP	TRUE		0	pubmed:26242966, pubmed:26278536, pubmed:27611015
Aspergillus fumigatus Af293	BGC0001118	EAL84397.1		1775	endocrocin	PKS	Type I	Non-reducing	SAT-KS-AT-PT-ACP	SAT-KS-AT-PT-ACP	TRUE		0	pubmed:22492455, pubmed:23592999
Parastagonospora nodorum SN15	BGC0001284	AKN45693.1		1763	alternariol	PKS	Type I	Non-reducing	SAT-KS-AT-PT-ACP	SAT-KS-AT-PT-ACP	TRUE		0	pubmed:26025896
Aspergillus flavus NRRL3357	BGC0001304	EED53479.1		1751	aflavarin	PKS	Type I	Non-reducing	SAT-KS-AT-PT-ACP	SAT-KS-AT-PT-ACP	TRUE		0	pubmed:26209694
Pestalotiopsis fici	BGC0000121	AGO59040.1	ptaA	1746	RES-1214-2	PKS	Type I	Non-reducing	SAT-KS-AT-PT-ACP	SAT-KS-AT-PT-ACP	TRUE		0	pubmed:24302702
Trichoderma harzianum	BGC0001901	KKP00966.1		1730	tricholignan A	PKS	Type I	Non-reducing	SAT-KS-AT-PT-ACP	SAT-KS-AT-PT-ACP	TRUE		0	pubmed:30842286
Escovopsis weberi	BGC0001583	DAB41653.1	EmoG	1553	emodin	PKS	Type I	Non-reducing	SAT-KS-AT-PT-ACP	SAT-KS-AT-PT-ACP	TRUE		0	pubmed:29880868
Phoma betae	BGC0001264	BAQ25466.1	bet1	2904	betaenone A, betaenone B, betaenone C	PKS	Type I	Partially-reducing	KS-AT-DH-MT-KR-ACP-TR	KS-AT-DH-MT-KR-TR	FALSE	Missing PT	1	pubmed:25530455
Strobilurus tenacellus	BGC0001909	ATV82110.1	stpks1	2824	strobilurin	PKS	Type I	Partially-reducing	KS-AT-DH-MT-KR-ACP-TE-MT	KS-AT-DH-KR-TE-MT	FALSE	Missing ACP	1	doi:10.1038/s41467-018-06202-
Fusarium graminearum	BGC0001600	CEF75886.1		2642	fusarielin H	PKS	Type I	Partially-reducing	KS-AT-DH-MT-KR-ACP	KS-AT-DH-MT-KR	FALSE	Missing ACP	1	pubmed:27983606
Aspergillus nidulans FGSC A4	BGC0001998	XP_659388.1		2510	aspernidgulene A1, aspernidgulene A2, aspernidgulene B1	PKS	Type I	Partially-reducing	KS-AT-DH-MT-KR-ACP	KS-AT-DH-MT-KR-ACP	TRUE		0	pubmed:30302871
Fusarium fujikuroi IMI 58289	BGC0001305	CCT72377.1		2492	fujikurin A, fujikurin B, fujikurin C, fujikurin D	PKS	Type I	Partially-reducing	KS-AT-DH-MT-KR-ACP	KS-AT-DH-MT-KR-ACP	TRUE		0	pubmed:26192387
Botrytis cinerea B05.10	BGC0001892	ATZ45182.1	Bcboa6	2460	botcinic acid	PKS	Type I	Partially-reducing	KS-AT-DH-MT-KR-ACP	KS-AT-DH-MT-KR	FALSE	Missing ACP	1	pubmed:30848345
Alternaria alternata	BGC0001254	BAJ14522.1	ACTTS3	2457	ACT-Toxin II	PKS	Type I	Partially-reducing	KS-AT-DH-MT-KR-ACP	KS-AT-DH-MT-KR-ACP	TRUE		0	pubmed:20192828
Aspergillus fumigatus Af293	BGC0000129	EAL89230.2		2445	pyripyropene A	PKS	Type I	Partially-reducing	KS-AT-DH-MT-KR-ACP	KS-AT-DH-KR-ACP	FALSE	Missing MT	1	pubmed:20861902
Aspergillus terreus NIH2624	BGC0001400	EAU29808.1		2438	citreoviridin	PKS	Type I	Partially-reducing	KS-AT-DH-MT-KR-ACP	KS-AT-DH-MT-KR-ACP	TRUE		0	pubmed:26954888
Aspergillus terreus	BGC0001276	BAA20102.2	atX	1803	6-methylsalicyclic acid	PKS	Type I	Partially-reducing	KS-AT-DH-KR-ACP	KS-AT-DH-KR-ACP	TRUE		0	pubmed:9003280
Aspergillus terreus NIH2624	BGC0000160	EAU32819.1		1803	terreic acid	PKS	Type I	Partially-reducing	KS-AT-DH-KR-ACP	KS-AT-DH-KR-ACP	TRUE		0	pubmed:25265334, pubmed:29391515, pubmed:9003280
Glarea lozoyensis	BGC0001275	AAX35547.1	pks2	1791	6-methylsalicyclic acid	PKS	Type I	Partially-reducing	KS-AT-DH-KR-ACP	KS-AT-DH-KR-ACP	TRUE		0	pubmed:15800788
Parastagonospora nodorum	BGC0001244	AIW00670.1	mlnS	1785	(-)-Mellein	PKS	Type I	Partially-reducing	KS-AT-DH-KR-ACP	KS-AT-DH-KR-ACP	TRUE		0	pubmed:25326302
Aspergillus niger ATCC 1015	BGC0000170	EHA22196.1		1779	yanuthone D	PKS	Type I	Partially-reducing	KS-AT-DH-KR-ACP	KS-AT-DH-KR-ACP	TRUE		0	pubmed:24684908
Penicillium expansum	BGC0000120	AIG62146.1	patK	1776	patulin	PKS	Type I	Partially-reducing	KS-AT-DH-KR-ACP	KS-AT-DH-KR-ACP	TRUE		0	pubmed:25120234, pubmed:26582186, pubmed:27913847, pubmed:24334092, pubmed:19383676
Aspergillus ochraceus	BGC0001273	AAS98200.1		1766	asperlactone	PKS	Type I	Partially-reducing	KS-AT-DH-KR-ACP	KS-AT-DH-KR-ACP	TRUE		0	pubmed:19589392
Chaetomium globosum CBS 148.51	BGC0001405	EAQ86392.1		1184	chaetoviridin E, 11-epichaetomugilin A	PKS	Type I		KS-AT	KS-AT	TRUE		0	pubmed:23072467, pubmed:23072467
Ustilago maydis 521	BGC0001281	XP_011392698.1		2121	ustilagic acid	PKS			SAT-KS-ACP-ACP-TE	SAT-KS-ACP-ACP-TE	TRUE		0	pubmed:21926207, pubmed:20173069, pubmed:17850255, pubmed:15932999
										Total sequences	284
					Classifications	Count			z	Total correct	183
					PKS	137				Total incorrect	101
					Type I	136				Percentage correct	0.644366
					Highly-reducing	48	135			Percentage incorrect	0.355634
					Partially-reducing	16				Missing 1 domain	74	0.732673
					Non-reducing	71				Missing 2 domain	38	0.376238
					NRPS	61				Missing 3 domain	24	0.237624
					NRPS-like	31
					Fatty acid synthase	24				Missing domains	Count	Percentage
					alpha subunit	12				ACP/T	32	0.316832
					beta subunit	11				TE	16	0.158416
					Hybrid PKS-NRPS	31				KR	14	0.138614
										SAT	14	0.138614
										ER	12	0.118812
										DH	12	0.118812
										PT	12	0.118812
										MT	8	0.0792079
										A	6	0.0594059
										C	4	0.039604
										cAT	2	0.019802
										MPT	1	0.00990099
										E	1	0.00990099
															Missing 1
															Missing 2
															Missing 3
														177

## Sheet: Table S2. NCBI network
Synthase	Length (aa)	Architecture	Classification
KIA75624.1	1622	MPT-ACP-KR-KS-PPT	Fatty acid synthase	alpha subunit
OJI99519.1	1612	MPT-ACP-KR-KS-PPT	Fatty acid synthase	alpha subunit
AAC49198.1	1559	ACP-KR-KS-PPT	Fatty acid synthase	alpha subunit
EAA61603.1	1559	ACP-KR-KS-PPT	Fatty acid synthase	alpha subunit
KOC08263.1	1787	MPT-ACP-KR-KS	Fatty acid synthase	alpha subunit
KDE77995.1	1783	MPT-ACP-KR-KS	Fatty acid synthase	alpha subunit
EIT74418.1	1783	MPT-ACP-KR-KS	Fatty acid synthase	alpha subunit
PKY00463.1	1777	MPT-ACP-KR-KS-PPT	Fatty acid synthase	alpha subunit
OJJ94686.1	1680	MPT-ACP-KR-KS	Fatty acid synthase	alpha subunit
RAK71486.1	1675	MPT-ACP-KR-KS	Fatty acid synthase	alpha subunit
EAU30800.1	1663	ACP-KR-KS-PPT	Fatty acid synthase	alpha subunit
PYI23423.1	1657	MPT-ACP-KR-KS	Fatty acid synthase	alpha subunit
KKK22275.1	1638	MPT-ACP-KR-KS-PPT	Fatty acid synthase	alpha subunit
PIG83069.1	1629	MPT-ACP-KR-KS	Fatty acid synthase	alpha subunit
OOO06552.1	1629	MPT-ACP-KR-KS	Fatty acid synthase	alpha subunit
OGM45069.1	1629	MPT-ACP-KR-KS	Fatty acid synthase	alpha subunit
KNG89455.1	1629	MPT-ACP-KR-KS	Fatty acid synthase	alpha subunit
KJK60840.1	1629	MPT-ACP-KR-KS	Fatty acid synthase	alpha subunit
RMZ48007.1	1625	MPT-ACP-KR-KS	Fatty acid synthase	alpha subunit
RAQ76855.1	1625	MPT-ACP-KR-KS	Fatty acid synthase	alpha subunit
RAQ59911.1	1625	MPT-ACP-KR-KS	Fatty acid synthase	alpha subunit
RAQ51342.1	1625	MPT-ACP-KR-KS	Fatty acid synthase	alpha subunit
KKK21819.1	1605	MPT-ACP-KR-KS-PPT	Fatty acid synthase	alpha subunit
ACH72901.1	1583	ACP-KR-KS-PPT	Fatty acid synthase	alpha subunit
PTU23631.1	1484	ACP-KR-KS-PPT	Fatty acid synthase	alpha subunit
RHZ60349.1	909	KS	Fatty acid synthase
RJE25964.1	829	KS	Fatty acid synthase
RLL99249.1	819	KS	Fatty acid synthase
OOO04549.1	814	KS	Fatty acid synthase
KJK63477.1	814	KS	Fatty acid synthase
KOC17302.1	802	KS	Fatty acid synthase
PIG85183.1	799	KS	Fatty acid synthase
EAU33309.1	788	KS	Fatty acid synthase
KEY81188.1	745	KS	Fatty acid synthase
PKX98504.1	470	KS	Fatty acid synthase
EDP54227.1	466	KS	Fatty acid synthase
RAK87040.1	454	KS	Fatty acid synthase
EAW13830.1	448	KS	Fatty acid synthase
OJI85873.1	447	KS	Fatty acid synthase
RDW74686.1	434	KS	Fatty acid synthase
PWY92919.1	433	KS	Fatty acid synthase
OJJ57871.1	431	KS	Fatty acid synthase
OJJ04523.1	431	KS	Fatty acid synthase
OJJ88122.1	430	KS	Fatty acid synthase
ODM15843.1	430	KS	Fatty acid synthase
EYE93900.1	430	KS	Fatty acid synthase
EAA62069.1	430	KS	Fatty acid synthase
RHZ71140.1	428	KS	Fatty acid synthase
RDK44907.1	428	KS	Fatty acid synthase
RDH30064.1	428	KS	Fatty acid synthase
RDH14393.1	428	KS	Fatty acid synthase
RAL07602.1	428	KS	Fatty acid synthase
RAL05088.1	428	KS	Fatty acid synthase
RAK75155.1	428	KS	Fatty acid synthase
RAH77438.1	428	KS	Fatty acid synthase
RAH65811.1	428	KS	Fatty acid synthase
RAH55637.1	428	KS	Fatty acid synthase
RAH45928.1	428	KS	Fatty acid synthase
PYI23416.1	428	KS	Fatty acid synthase
PYI00812.1	428	KS	Fatty acid synthase
PYH87978.1	428	KS	Fatty acid synthase
PYH84891.1	428	KS	Fatty acid synthase
PYH68800.1	428	KS	Fatty acid synthase
PYH60536.1	428	KS	Fatty acid synthase
PYH47761.1	428	KS	Fatty acid synthase
PYH29522.1	428	KS	Fatty acid synthase
PWY69215.1	428	KS	Fatty acid synthase
PWY62945.1	428	KS	Fatty acid synthase
OXN22692.1	428	KS	Fatty acid synthase
OXN08763.1	428	KS	Fatty acid synthase
OXN08744.1	428	KS	Fatty acid synthase
OOF90277.1	428	KS	Fatty acid synthase
OJZ88919.1	428	KS	Fatty acid synthase
OJK00018.1	428	KS	Fatty acid synthase
OJJ75463.1	428	KS	Fatty acid synthase
EAW18301.1	428	KS	Fatty acid synthase
KMK57930.1	428	KS	Fatty acid synthase
KKK18646.1	428	KS	Fatty acid synthase
THC91413.1	427	KS	Fatty acid synthase
PLN77407.1	427	KS	Fatty acid synthase
PLB50450.1	427	KS	Fatty acid synthase
PLB35557.1	427	KS	Fatty acid synthase
PKY02949.1	427	KS	Fatty acid synthase
RMZ43418.1	426	KS	Fatty acid synthase
RAQ74681.1	426	KS	Fatty acid synthase
RAQ69593.1	426	KS	Fatty acid synthase
RAQ50126.1	426	KS	Fatty acid synthase
OGM46309.1	426	KS	Fatty acid synthase
KNG83457.1	426	KS	Fatty acid synthase
PYI29363.1	420	KS	Fatty acid synthase
EAL87667.2	419	KS	Fatty acid synthase
EHA23593.1	416	KS	Fatty acid synthase
PTU20125.1	409	KS	Fatty acid synthase
OJJ30676.1	406	KS	Fatty acid synthase
KKK20458.1	177	KS	Fatty acid synthase
OOO05116.1	4376	KS-AT-DH-ER-KR-ACP-C-A-T-R	Hybrid PKS-NRPS
PYI08366.1	4313	ER-KS-AT-DH-MT-KR-ACP-C-A-T-R	Hybrid PKS-NRPS
OOG00735.1	4099	KS-AT-DH-MT-KR-ACP-C-A-T-R	Hybrid PKS-NRPS
PWY94774.1	4095	KS-AT-DH-MT-KR-ACP-C-A-T-R	Hybrid PKS-NRPS
OJK01159.1	4072	KS-AT-DH-MT-KR-ACP-C-A-T-R	Hybrid PKS-NRPS
PTU20620.1	4064	KS-AT-DH-MT-KR-ACP-C-A-T-R	Hybrid PKS-NRPS
RJE27113.1	4062	KS-AT-DH-MT-KR-ACP-C-A-T-R	Hybrid PKS-NRPS
PWY81896.1	4062	KS-AT-DH-MT-KR-ACP-C-A-T-R	Hybrid PKS-NRPS
RHZ44289.1	4058	KS-AT-DH-MT-KR-ACP-C-A-T-R	Hybrid PKS-NRPS
PYI25879.1	4046	KS-AT-DH-MT-KR-ACP-C-A-T-R	Hybrid PKS-NRPS
EAW09117.1	4043	KS-AT-DH-MT-KR-ACP-C-A-T-R	Hybrid PKS-NRPS
PYI00038.1	4040	KS-AT-DH-MT-KR-ACP-C-A-T-R	Hybrid PKS-NRPS
PLB35835.1	4038	KS-AT-DH-MT-KR-ACP-C-A-T-R	Hybrid PKS-NRPS
PWY66108.1	4037	KS-AT-DH-MT-KR-ACP-C-A-T-R	Hybrid PKS-NRPS
PLB46349.1	4036	KS-AT-DH-MT-KR-ACP-C-A-T-R	Hybrid PKS-NRPS
PKY00833.1	4034	KS-AT-DH-MT-KR-ACP-C-A-T-R	Hybrid PKS-NRPS
PLN84681.1	4033	KS-AT-DH-MT-KR-ACP-C-A-T-R	Hybrid PKS-NRPS
OOF97571.1	4028	KS-AT-DH-MT-KR-ACP-C-A-T-R	Hybrid PKS-NRPS
OJJ98303.1	4017	KS-AT-DH-MT-KR-ACP-C-A-T-R	Hybrid PKS-NRPS
PLB52456.1	4015	KS-AT-DH-MT-KR-ACP-C-A-T-R	Hybrid PKS-NRPS
RAH69498.1	4014	KS-AT-DH-MT-KR-ACP-C-A-T-R	Hybrid PKS-NRPS
PWY76064.1	4014	KS-AT-DH-MT-KR-ACP-C-A-T-R	Hybrid PKS-NRPS
RAK95573.1	4013	KS-AT-DH-MT-KR-ACP-C-A-T-R	Hybrid PKS-NRPS
RAH76895.1	4011	KS-AT-DH-MT-KR-ACP-C-A-T-R	Hybrid PKS-NRPS
PYI33371.1	4011	KS-AT-DH-MT-KR-ACP-C-A-T-R	Hybrid PKS-NRPS
PYI20237.1	4011	KS-AT-DH-MT-KR-ACP-C-A-T-R	Hybrid PKS-NRPS
PYH76753.1	4011	KS-AT-DH-MT-KR-ACP-C-A-T-R	Hybrid PKS-NRPS
OGM48141.1	4011	KS-AT-DH-MT-KR-ACP-C-A-T-R	Hybrid PKS-NRPS
OJI99011.1	4008	KS-AT-DH-MT-KR-ACP-C-A-T-R	Hybrid PKS-NRPS
EAW15062.1	4007	KS-AT-DH-MT-KR-ACP-C-A-T-R	Hybrid PKS-NRPS
KEY77968.1	4007	KS-AT-DH-MT-KR-ACP-C-A-T-R	Hybrid PKS-NRPS
EAL85113.2	4007	KS-AT-DH-MT-KR-ACP-C-A-T-R	Hybrid PKS-NRPS
KKK25104.1	4006	KS-AT-DH-MT-KR-ACP-C-A-T-R	Hybrid PKS-NRPS
OJI83130.1	4004	KS-AT-DH-MT-KR-ACP-C-A-T-R	Hybrid PKS-NRPS
KKK24446.1	4004	KS-AT-DH-MT-KR-ACP-C-A-T-R	Hybrid PKS-NRPS
RDW90313.1	4003	KS-AT-DH-MT-KR-ACP-C-A-T-R	Hybrid PKS-NRPS
OXN26570.1	4002	KS-AT-DH-MT-KR-ACP-C-A-T-R	Hybrid PKS-NRPS
OXN08102.1	4002	KS-AT-DH-MT-KR-ACP-C-A-T-R	Hybrid PKS-NRPS
PTU18962.1	4000	KS-AT-DH-MT-KR-ACP-C-A-T-R	Hybrid PKS-NRPS
RAL11483.1	3994	KS-AT-DH-MT-KR-ACP-C-A-T-R	Hybrid PKS-NRPS
PKX96907.1	3991	KS-AT-DH-MT-KR-ACP-C-A-T-R	Hybrid PKS-NRPS
EDP49155.1	3991	KS-AT-DH-MT-KR-ACP-C-A-T-R	Hybrid PKS-NRPS
ABS87601.1	3991	KS-AT-DH-MT-KR-ACP-C-A-T-R	Hybrid PKS-NRPS
EDP53404.1	3990	KS-AT-DH-MT-KR-ACP-C-A-T-R	Hybrid PKS-NRPS
KNG84539.1	3988	KS-AT-DH-MT-KR-ACP-C-A-T-R	Hybrid PKS-NRPS
THC93486.1	3987	KS-AT-DH-MT-KR-ACP-C-A-T-R	Hybrid PKS-NRPS
QBE85649.1	3987	KS-AT-DH-MT-KR-ACP-C-A-T-R	Hybrid PKS-NRPS
THC99245.1	3986	KS-AT-DH-MT-KR-ACP-C-A-T-R	Hybrid PKS-NRPS
PYI32190.1	3983	KS-AT-DH-MT-KR-ACP-C-A-T-R	Hybrid PKS-NRPS
RJE23816.1	3982	KS-AT-DH-MT-ER-KR-ACP-C-A-T-R	Hybrid PKS-NRPS
PYI02720.1	3979	KS-AT-DH-MT-KR-ACP-C-A-T-R	Hybrid PKS-NRPS
RAL02587.1	3978	KS-AT-DH-MT-KR-ACP-C-A-T-R	Hybrid PKS-NRPS
PLN84151.1	3977	KS-AT-DH-MT-KR-ACP-C-A-T-R	Hybrid PKS-NRPS
PKY04096.1	3977	KS-AT-DH-MT-KR-ACP-C-A-T-R	Hybrid PKS-NRPS
RAH39746.1	3975	KS-AT-DH-MT-KR-ACP-C-A-T-R	Hybrid PKS-NRPS
OJJ32235.1	3973	KS-AT-DH-MT-KR-ACP-C-A-T-R	Hybrid PKS-NRPS
RAH81750.1	3970	KS-AT-DH-MT-KR-ACP-C-A-T-R	Hybrid PKS-NRPS
PYI14633.1	3970	KS-AT-DH-MT-KR-ACP-C-A-T-R	Hybrid PKS-NRPS
OJJ29725.1	3970	KS-AT-DH-MT-KR-ACP-C-A-T-R	Hybrid PKS-NRPS
OJJ99624.1	3969	KS-AT-DH-MT-KR-ACP-C-A-T-R	Hybrid PKS-NRPS
RAL03665.1	3968	KS-AT-DH-MT-KR-ACP-C-A-T-R	Hybrid PKS-NRPS
THC88618.1	3967	KS-AT-DH-MT-KR-ACP-C-A-T-R	Hybrid PKS-NRPS
PYI00702.1	3967	KS-AT-DH-MT-KR-ACP-C-A-T-R	Hybrid PKS-NRPS
PYH78037.1	3967	KS-AT-DH-KR-ACP-C-A-T-R	Hybrid PKS-NRPS
OGM50032.1	3967	KS-AT-DH-MT-KR-ACP-C-A-T-R	Hybrid PKS-NRPS
PKY00812.1	3964	KS-AT-DH-MT-KR-ACP-C-A-T-R	Hybrid PKS-NRPS
RAL08959.1	3961	KS-AT-DH-MT-KR-ACP-C-A-T-R	Hybrid PKS-NRPS
OXN04111.1	3960	KS-AT-DH-MT-KR-ACP-C-A-T-R	Hybrid PKS-NRPS
RJE24469.1	3959	KS-AT-DH-MT-KR-ACP-C-A-T-R	Hybrid PKS-NRPS
KNG88685.1	3956	KS-AT-DH-MT-KR-ACP-C-A-T-R	Hybrid PKS-NRPS
PYI31459.1	3954	KS-AT-DH-MT-KR-ACP-C-A-T-R	Hybrid PKS-NRPS
OJJ60063.1	3954	KS-AT-DH-MT-KR-ACP-C-A-T-R	Hybrid PKS-NRPS
PLB53452.1	3951	KS-AT-DH-MT-KR-ACP-C-A-T-R	Hybrid PKS-NRPS
OJI83053.1	3950	KS-AT-DH-KR-ACP-C-A-T-R	Hybrid PKS-NRPS
EAW07624.1	3948	KS-AT-DH-MT-KR-ACP-C-A-T-R	Hybrid PKS-NRPS
KJJ29736.1	3946	KS-AT-DH-MT-KR-ACP-C-A-T-R	Hybrid PKS-NRPS
KMK57005.1	3946	KS-AT-DH-MT-KR-ACP-C-A-T-R	Hybrid PKS-NRPS
KJK66756.1	3946	KS-AT-DH-MT-KR-ACP-C-A-T-R	Hybrid PKS-NRPS
KDE85089.1	3946	KS-AT-DH-MT-KR-ACP-C-A-T-R	Hybrid PKS-NRPS
EIT83384.1	3946	KS-AT-DH-MT-KR-ACP-C-A-T-R	Hybrid PKS-NRPS
THC94049.1	3945	KS-AT-DH-MT-KR-ACP-C-A-T-R	Hybrid PKS-NRPS
THC89686.1	3945	KS-AT-DH-MT-KR-ACP-C-A-T-R	Hybrid PKS-NRPS
PKX89989.1	3945	KS-AT-DH-MT-KR-ACP-C-A-T-R	Hybrid PKS-NRPS
RHZ63428.1	3943	KS-AT-DH-MT-KR-ACP-C-A-T-R	Hybrid PKS-NRPS
EAW09019.1	3943	KS-AT-DH-MT-KR-ACP-C-A-T-R	Hybrid PKS-NRPS
RDK48029.1	3941	KS-AT-DH-MT-KR-ACP-C-A-T-R	Hybrid PKS-NRPS
RDH38790.1	3941	KS-AT-DH-MT-KR-ACP-C-A-T-R	Hybrid PKS-NRPS
RDH18314.1	3941	KS-AT-DH-MT-KR-ACP-C-A-T-R	Hybrid PKS-NRPS
PYH59020.1	3941	KS-AT-DH-MT-KR-ACP-C-A-T-R	Hybrid PKS-NRPS
EHA18001.1	3941	KS-AT-DH-MT-KR-ACP-C-A-T-R	Hybrid PKS-NRPS
PKX89311.1	3940	KS-AT-DH-MT-KR-ACP-C-A-T-R	Hybrid PKS-NRPS
RAK98120.1	3939	KS-AT-DH-MT-KR-ACP-C-A-T-R	Hybrid PKS-NRPS
THC95210.1	3937	KS-AT-DH-MT-KR-ACP-C-A-T-R	Hybrid PKS-NRPS
THC91448.1	3937	KS-AT-DH-MT-KR-ACP-C-A-T-R	Hybrid PKS-NRPS
PYH75203.1	3937	KS-AT-DH-MT-KR-ACP-C-A-T-R	Hybrid PKS-NRPS
OJJ98353.1	3936	KS-AT-DH-MT-KR-ACP-C-A-T-R	Hybrid PKS-NRPS
PYH42430.1	3935	KS-AT-DH-MT-KR-ACP-C-A-T-R	Hybrid PKS-NRPS
PLB37634.1	3935	KS-AT-DH-MT-KR-ACP-C-A-T-R	Hybrid PKS-NRPS
OJJ75537.1	3935	KS-AT-DH-MT-KR-ACP-C-A-T-R	Hybrid PKS-NRPS
OJJ70821.1	3935	KS-AT-DH-MT-KR-ACP-C-A-T-R	Hybrid PKS-NRPS
RDH34682.1	3934	KS-AT-DH-ER-KR-ACP-C-A-T-R	Hybrid PKS-NRPS
RAK93712.1	3934	KS-AT-DH-ER-KR-ACP-C-A-T-R	Hybrid PKS-NRPS
RAK74480.1	3934	KS-AT-DH-ER-KR-ACP-C-A-T-R	Hybrid PKS-NRPS
RAH53479.1	3934	KS-AT-DH-ER-KR-ACP-C-A-T-R	Hybrid PKS-NRPS
PYH37664.1	3934	KS-AT-DH-ER-KR-ACP-C-A-T-R	Hybrid PKS-NRPS
PWY96074.1	3934	KS-AT-DH-ER-KR-ACP-C-A-T-R	Hybrid PKS-NRPS
PWY74224.1	3934	KS-AT-DH-ER-KR-ACP-C-A-T-R	Hybrid PKS-NRPS
OJZ83631.1	3934	KS-AT-DH-ER-KR-ACP-C-A-T-R	Hybrid PKS-NRPS
OJI90000.1	3934	KS-AT-DH-ER-KR-ACP-C-A-T-R	Hybrid PKS-NRPS
RAH84207.1	3932	KS-AT-DH-ER-KR-ACP-C-A-T-R	Hybrid PKS-NRPS
PYI09963.1	3931	KS-AT-DH-MT-KR-ACP-C-A-T-R	Hybrid PKS-NRPS
KNG84699.1	3930	KS-AT-DH-MT-KR-ACP-C-A-T-R	Hybrid PKS-NRPS
EAA67034.1	3930	KS-AT-DH-MT-KR-ACP-C-A-T-R	Hybrid PKS-NRPS
PKX89195.1	3929	KS-AT-DH-MT-KR-C-A-T-R	Hybrid PKS-NRPS
RDK40261.1	3928	KS-AT-DH-MT-KR-ACP-C-A-T-R	Hybrid PKS-NRPS
RDH29873.1	3928	KS-AT-DH-MT-KR-ACP-C-A-T-R	Hybrid PKS-NRPS
RDH24362.1	3928	KS-AT-DH-MT-KR-ACP-C-A-T-R	Hybrid PKS-NRPS
RAK88588.1	3928	KS-AT-DH-MT-KR-ACP-C-A-T-R	Hybrid PKS-NRPS
RAH52105.1	3928	KS-AT-DH-MT-KR-ACP-C-A-T-R	Hybrid PKS-NRPS
PYI10942.1	3928	KS-AT-DH-ER-KR-ACP-C-A-T-R	Hybrid PKS-NRPS
PYH64397.1	3928	KS-AT-DH-MT-KR-ACP-C-A-T-R	Hybrid PKS-NRPS
PYH59991.1	3928	KS-AT-DH-MT-KR-ACP-C-A-T-R	Hybrid PKS-NRPS
PYH30448.1	3928	KS-AT-DH-MT-KR-ACP-C-A-T-R	Hybrid PKS-NRPS
PWY65539.1	3928	KS-AT-DH-MT-KR-ACP-C-A-T-R	Hybrid PKS-NRPS
OJZ82661.1	3928	KS-AT-DH-MT-KR-ACP-C-A-T-R	Hybrid PKS-NRPS
OJI88893.1	3928	KS-AT-DH-MT-KR-ACP-C-A-T-R	Hybrid PKS-NRPS
RMZ44928.1	3925	KS-AT-DH-MT-KR-ACP-C-A-T-R	Hybrid PKS-NRPS
RAQ79658.1	3925	KS-AT-DH-MT-KR-ACP-C-A-T-R	Hybrid PKS-NRPS
RAQ68257.1	3925	KS-AT-DH-MT-KR-ACP-C-A-T-R	Hybrid PKS-NRPS
RAQ53731.1	3925	KS-AT-DH-MT-KR-ACP-C-A-T-R	Hybrid PKS-NRPS
OJJ56406.1	3925	KS-AT-DH-ER-KR-ACP-C-A-T-R	Hybrid PKS-NRPS
RAK95330.1	3924	KS-AT-DH-ER-KR-ACP-C-A-T-R	Hybrid PKS-NRPS
RDK43913.1	3922	KS-AT-DH-MT-KR-ACP-C-A-T-R	Hybrid PKS-NRPS
RAK81554.1	3921	KS-AT-DH-MT-KR-ACP-C-A-T-R	Hybrid PKS-NRPS
RAH69438.1	3921	KS-AT-DH-MT-KR-ACP-C-A-T-R	Hybrid PKS-NRPS
RAH44575.1	3921	KS-AT-DH-MT-KR-ACP-C-A-T-R	Hybrid PKS-NRPS
RLL96033.1	3919	KS-AT-DH-MT-KR-ACP-C-A-T-R	Hybrid PKS-NRPS
RHZ60653.1	3919	KS-AT-DH-MT-KR-ACP-C-A-T-R	Hybrid PKS-NRPS
RAH78884.1	3919	KS-AT-DH-MT-KR-ACP-C-A-T-R	Hybrid PKS-NRPS
PYI20205.1	3919	KS-AT-DH-MT-KR-ACP-C-A-T-R	Hybrid PKS-NRPS
RAQ71072.1	3917	KS-AT-DH-ER-KR-ACP-C-A-T-R	Hybrid PKS-NRPS
RAQ69397.1	3917	KS-AT-DH-ER-KR-ACP-C-A-T-R	Hybrid PKS-NRPS
RAQ42900.1	3917	KS-AT-DH-ER-KR-ACP-C-A-T-R	Hybrid PKS-NRPS
RAL07848.1	3917	KS-AT-DH-MT-KR-ACP-C-A-T-R	Hybrid PKS-NRPS
KOC12145.1	3917	KS-AT-DH-ER-KR-ACP-C-A-T-R	Hybrid PKS-NRPS
RDH36746.1	3914	KS-AT-DH-ER-KR-ACP-C-A-T-R	Hybrid PKS-NRPS
OJJ77455.1	3913	KS-AT-DH-ER-KR-ACP-C-A-T-R	Hybrid PKS-NRPS
PYH61898.1	3912	KS-AT-DH-MT-KR-ACP-C-A-T-R	Hybrid PKS-NRPS
RAK90183.1	3911	KS-AT-DH-MT-KR-ACP-C-A-T-R	Hybrid PKS-NRPS
RAH55304.1	3911	KS-AT-DH-MT-KR-ACP-C-A-T-R	Hybrid PKS-NRPS
PYH75269.1	3911	KS-AT-DH-MT-KR-ACP-C-A-T-R	Hybrid PKS-NRPS
PYH37515.1	3911	KS-AT-DH-MT-KR-ACP-C-A-T-R	Hybrid PKS-NRPS
PIG79668.1	3911	KS-AT-DH-MT-KR-ACP-C-A-T-R	Hybrid PKS-NRPS
OJZ91057.1	3911	KS-AT-DH-MT-KR-ACP-C-A-T-R	Hybrid PKS-NRPS
PWY82590.1	3910	KS-AT-DH-KR-ACP-C-A-T-R	Hybrid PKS-NRPS
PYI16870.1	3909	KS-AT-DH-MT-KR-ACP-C-A-T-R	Hybrid PKS-NRPS
PLB49865.1	3909	KS-AT-DH-ER-KR-ACP-C-A-T-R	Hybrid PKS-NRPS
AFA26395.1	3907	KS-AT-DH-MT-KR-ACP-C-A-T-R	Hybrid PKS-NRPS
THC92760.1	3906	KS-AT-DH-ER-KR-ACP-C-A-T-R	Hybrid PKS-NRPS
OJJ77982.1	3906	KS-AT-DH-MT-KR-ACP-C-A-T-R	Hybrid PKS-NRPS
KOC17645.1	3906	KS-AT-DH-MT-KR-ACP-C-A-T-R	Hybrid PKS-NRPS
AFA26400.1	3906	KS-AT-DH-MT-KR-ACP-C-A-T-R	Hybrid PKS-NRPS
AFA26390.1	3906	KS-AT-DH-MT-KR-ACP-C-A-T-R	Hybrid PKS-NRPS
AFA26387.1	3906	KS-AT-DH-MT-KR-ACP-C-A-T-R	Hybrid PKS-NRPS
AFA26384.1	3906	KS-AT-DH-MT-KR-ACP-C-A-T-R	Hybrid PKS-NRPS
AFA26381.1	3906	KS-AT-DH-MT-KR-ACP-C-A-T-R	Hybrid PKS-NRPS
AFA26379.1	3906	KS-AT-DH-MT-KR-ACP-C-A-T-R	Hybrid PKS-NRPS
RDK37582.1	3902	KS-AT-DH-ER-KR-ACP-C-A-T-R	Hybrid PKS-NRPS
PYH52690.1	3902	KS-AT-DH-ER-KR-ACP-C-A-T-R	Hybrid PKS-NRPS
PLB46693.1	3902	KS-AT-DH-MT-KR-ACP-C-A-T-R	Hybrid PKS-NRPS
RLL93808.1	3897	KS-AT-DH-KR-ACP-C-A-T-R	Hybrid PKS-NRPS
RDK42692.1	3894	KS-AT-DH-ER-KR-ACP-C-A-T-R	Hybrid PKS-NRPS
PYH71861.1	3894	KS-AT-DH-ER-KR-ACP-C-A-T-R	Hybrid PKS-NRPS
RAK98501.1	3893	KS-AT-DH-ER-KR-ACP-C-A-T-R	Hybrid PKS-NRPS
PIG85274.1	3893	KS-AT-DH-MT-KR-ACP-C-A-T-R	Hybrid PKS-NRPS
RAK75206.1	3892	KS-AT-DH-MT-KR-ACP-C-A-T-R	Hybrid PKS-NRPS
PKY00558.1	3891	KS-AT-DH-MT-KR-ACP-C-A-T-R	Hybrid PKS-NRPS
RAQ62399.1	3890	KS-AT-DH-MT-KR-ACP-C-A-T-R	Hybrid PKS-NRPS
EAU38971.1	3890	KS-AT-DH-MT-KR-ACP-C-A-T-R	Hybrid PKS-NRPS
RDH15901.1	3889	KS-AT-DH-ER-KR-ACP-C-A-T-R	Hybrid PKS-NRPS
PYH76605.1	3889	KS-AT-DH-MT-KR-ACP-C-A-T-R	Hybrid PKS-NRPS
OJJ06306.1	3889	KS-AT-DH-ER-KR-ACP-C-A-T-R	Hybrid PKS-NRPS
RMZ43054.1	3888	KS-AT-DH-MT-KR-ACP-C-A-T-R	Hybrid PKS-NRPS
OGM44044.1	3888	KS-AT-DH-ER-KR-ACP-C-A-T-R	Hybrid PKS-NRPS
THC92302.1	3886	KS-AT-DH-MT-KR-ACP-C-A-T-R	Hybrid PKS-NRPS
OJJ29874.1	3886	KS-AT-DH-ER-KR-ACP-C-A-T-R	Hybrid PKS-NRPS
OGM49764.1	3886	KS-AT-DH-MT-KR-ACP-C-A-T-R	Hybrid PKS-NRPS
PYH49497.1	3885	KS-AT-DH-MT-KR-ACP-C-A-T-R	Hybrid PKS-NRPS
PLB44840.1	3884	KS-AT-DH-MT-KR-ACP-C-A-T-R	Hybrid PKS-NRPS
PWY67863.1	3881	KS-AT-DH-ER-KR-ACP-C-A-T-R	Hybrid PKS-NRPS
RMZ46555.1	3880	KS-AT-DH-MT-KR-ACP-C-A-T-R	Hybrid PKS-NRPS
RAQ77082.1	3880	KS-AT-DH-MT-KR-ACP-C-A-T-R	Hybrid PKS-NRPS
RAQ61170.1	3880	KS-AT-DH-MT-KR-ACP-C-A-T-R	Hybrid PKS-NRPS
RAQ54773.1	3880	KS-AT-DH-MT-KR-ACP-C-A-T-R	Hybrid PKS-NRPS
OOO08081.1	3880	KS-AT-DH-MT-KR-ACP-C-A-T-R	Hybrid PKS-NRPS
KOC17899.1	3880	KS-AT-DH-MT-KR-ACP-C-A-T-R	Hybrid PKS-NRPS
EIT73707.1	3880	KS-AT-DH-MT-KR-ACP-C-A-T-R	Hybrid PKS-NRPS
RAQ57019.1	3878	KS-AT-DH-MT-KR-ACP-C-A-T-R	Hybrid PKS-NRPS
RDH14837.1	3877	KS-AT-DH-MT-KR-ACP-C-A-T-R	Hybrid PKS-NRPS
PIG81412.1	3877	KS-AT-DH-MT-KR-ACP-C-A-T-R	Hybrid PKS-NRPS
KDE78537.1	3871	KS-AT-DH-MT-KR-ACP-C-A-T-R	Hybrid PKS-NRPS
RHZ44089.1	3870	KS-AT-DH-MT-KR-ACP-C-A-T-R	Hybrid PKS-NRPS
KNG91681.1	3870	KS-AT-DH-MT-KR-ACP-C-A-T-R	Hybrid PKS-NRPS
RDK40934.1	3867	KS-AT-DH-MT-KR-ACP-C-A-T-R	Hybrid PKS-NRPS
RDH14458.1	3860	KS-AT-DH-ER-KR-ACP-C-A-T-R	Hybrid PKS-NRPS
PYH55771.1	3860	KS-AT-DH-ER-KR-ACP-C-A-T-R	Hybrid PKS-NRPS
PYI33402.1	3856	KS-AT-DH-MT-KR-ACP-C-A-T-R	Hybrid PKS-NRPS
THC96387.1	3855	KS-AT-DH-ER-KR-ACP-C-A-T-R	Hybrid PKS-NRPS
OOF97632.1	3855	KS-AT-DH-ER-KR-ACP-C-A-T-R	Hybrid PKS-NRPS
PYH97071.1	3845	KS-AT-DH-ER-KR-ACP-C-A-T-R	Hybrid PKS-NRPS
PWY71026.1	3836	KS-AT-DH-KR-ACP-C-A-T-R	Hybrid PKS-NRPS
RDH33859.1	3828	KS-AT-DH-MT-KR-ACP-C-A-T-R	Hybrid PKS-NRPS
RDH20009.1	3828	KS-AT-DH-MT-KR-ACP-C-A-T-R	Hybrid PKS-NRPS
PYH51224.1	3828	KS-AT-DH-MT-KR-ACP-C-A-T-R	Hybrid PKS-NRPS
KNG90546.1	3828	KS-AT-DH-MT-KR-ACP-C-A-T-R	Hybrid PKS-NRPS
RAK81607.1	3827	KS-AT-DH-MT-KR-ACP-C-A-T-R	Hybrid PKS-NRPS
PYI13694.1	3814	KS-AT-DH-ER-KR-ACP-C-A-T-R	Hybrid PKS-NRPS
EHA27435.1	3779	KS-AT-DH-MT-KR-ACP-C-A-T-R	Hybrid PKS-NRPS
RDH15150.1	3776	KS-AT-DH-KR-ACP-C-A-T-R	Hybrid PKS-NRPS
PWY83904.1	3773	KS-AT-DH-MT-KR-ACP-C-A-T-R	Hybrid PKS-NRPS
OJI89947.1	3770	KS-AT-DH-KR-ACP-C-A-T-R	Hybrid PKS-NRPS
OJJ66275.1	3768	KS-AT-DH-KR-ACP-C-A-T-R	Hybrid PKS-NRPS
EAW16804.1	3763	KS-AT-DH-MT-KR-ACP-C-A-T-R	Hybrid PKS-NRPS
RDK38263.1	3759	KS-AT-DH-KR-ACP-C-A-T-R	Hybrid PKS-NRPS
PYH62380.1	3759	KS-AT-DH-KR-ACP-C-A-T-R	Hybrid PKS-NRPS
EHA23656.1	3759	KS-AT-DH-KR-ACP-C-A-T-R	Hybrid PKS-NRPS
PLN76264.1	3757	KS-AT-DH-MT-ACP-C-A-T-R	Hybrid PKS-NRPS
RHZ63238.1	3741	KS-AT-DH-MT-KR-ACP-C-A-T	Hybrid PKS-NRPS
RAH76705.1	3723	KS-AT-DH-MT-KR-ACP-C-A-T-R	Hybrid PKS-NRPS
OOF95122.1	3721	KS-AT-DH-ER-KR-ACP-C-A-T-R	Hybrid PKS-NRPS
OOF95055.1	3721	KS-AT-DH-ER-KR-ACP-C-A-T-R	Hybrid PKS-NRPS
PLB45025.1	3719	KS-AT-DH-ER-KR-ACP-C-A-T-R	Hybrid PKS-NRPS
PYI12323.1	3711	KS-AT-DH-ER-KR-ACP-C-A-T-R	Hybrid PKS-NRPS
PWY95188.1	3711	KS-AT-DH-ER-KR-ACP-C-A-T-R	Hybrid PKS-NRPS
EHA19760.1	3705	KS-AT-DH-MT-KR-ACP-C-A-T-R	Hybrid PKS-NRPS
EHA23147.1	3644	KS-AT-DH-MT-KR-ACP-C-A-T-R	Hybrid PKS-NRPS
RDK40675.1	3631	KS-AT-DH-MT-KR-ACP-C-A-T	Hybrid PKS-NRPS
RDH38230.1	3631	KS-AT-DH-MT-KR-ACP-C-A-T	Hybrid PKS-NRPS
OJI89724.1	3623	KS-AT-DH-MT-KR-ACP-C-A-T	Hybrid PKS-NRPS
PLB48173.1	3588	KS-AT-DH-MT-KR-ACP-C-A-T	Hybrid PKS-NRPS
PLB44497.1	3581	KS-AT-DH-MT-KR-ACP-C-A-T	Hybrid PKS-NRPS
OJZ84344.1	3569	KS-AT-DH-MT-KR-ACP-C-A-T	Hybrid PKS-NRPS
RDH25921.1	3551	KS-AT-DH-MT-KR-ACP-C-A-T	Hybrid PKS-NRPS
PYH53829.1	3551	KS-AT-DH-MT-KR-ACP-C-A-T	Hybrid PKS-NRPS
EHA27680.1	3537	KS-AT-DH-MT-KR-ACP-C-A-T	Hybrid PKS-NRPS
PYH72788.1	3496	KS-AT-DH-MT-KR-ACP-C-A-T	Hybrid PKS-NRPS
RAK85605.1	3494	KS-AT-DH-MT-KR-ACP-C-A-T	Hybrid PKS-NRPS
RAH53081.1	3493	KS-AT-DH-MT-KR-ACP-C-A-T	Hybrid PKS-NRPS
PYH34820.1	3493	KS-AT-DH-MT-KR-ACP-C-A-T	Hybrid PKS-NRPS
PWY77825.1	3428	KS-AT-DH-MT-KR-ACP-C-A-T	Hybrid PKS-NRPS
AAD39830.1	3038	KS-AT-DH-MT-KR-ACP-C	Hybrid PKS-NRPS
EAU29410.1	3004	KS-AT-DH-MT-KR-ACP-C	Hybrid PKS-NRPS
RAK77236.1	2974	KS-AT-DH-MT-KR-ACP-C	Hybrid PKS-NRPS
RAH47735.1	2935	KS-AT-DH-MT-KR-ACP-C	Hybrid PKS-NRPS
EAW13520.1	2934	KS-AT-DH-MT-KR-ACP-C	Hybrid PKS-NRPS
RAH67332.1	2900	KS-AT-DH-MT-KR-ACP-C	Hybrid PKS-NRPS
RAH75492.1	2831	KS-AT-DH-C-A-T-R	Hybrid PKS-NRPS
EAU38928.1	2774	KS-AT-DH-ER-KR-ACP-C	Hybrid PKS-NRPS
PKY07881.1	2756	A-T-KS-AT-DH-KR-ACP-TE	Hybrid PKS-NRPS
RAH63547.1	2751	KS-AT-DH-ER-KR-ACP-C	Hybrid PKS-NRPS
PLB34856.1	2748	A-T-KS-AT-DH-KR-ACP-TE	Hybrid PKS-NRPS
OJZ91221.1	2737	KS-AT-DH-ER-KR-ACP-C	Hybrid PKS-NRPS
RAH56156.1	2649	A-T-KS-AT-ACP	Hybrid PKS-NRPS
PYH31853.1	2649	A-T-KS-AT-ACP-MT	Hybrid PKS-NRPS
OJI89471.1	2644	A-T-KS-AT-ACP	Hybrid PKS-NRPS
RDK36974.1	2630	A-T-KS-AT-ACP	Hybrid PKS-NRPS
RDH37967.1	2630	A-T-KS-AT-ACP	Hybrid PKS-NRPS
RDH25681.1	2630	A-T-KS-AT-ACP	Hybrid PKS-NRPS
PYH50506.1	2630	A-T-KS-AT-ACP	Hybrid PKS-NRPS
PYI27831.1	2583	A-T-KS-AT-KR-ACP-R	Hybrid PKS-NRPS
PLB43796.1	2521	A-T-KS-AT-KR-ACP-R	Hybrid PKS-NRPS
PLB34720.1	2498	A-T-KS-AT-KR-ACP-R	Hybrid PKS-NRPS
OGM45074.1	2217	A-T-KS-AT-KR-ACP-R	Hybrid PKS-NRPS
OJZ84609.1	1874	A-T-KS-AT-ACP	Hybrid PKS-NRPS
EHA27898.1	1854	A-T-KS-AT-ACP	Hybrid PKS-NRPS
PWY77581.1	1852	A-T-KS-AT-ACP	Hybrid PKS-NRPS
PYH72966.1	1851	A-T-KS-AT-ACP	Hybrid PKS-NRPS
RAK88870.1	1850	A-T-KS-AT-ACP	Hybrid PKS-NRPS
AEO89340.1	1796	A-T-KS-AT-ACP	Hybrid PKS-NRPS
AEO89339.1	1796	A-T-KS-AT-ACP	Hybrid PKS-NRPS
AEO89338.1	1796	A-T-KS-AT-ACP	Hybrid PKS-NRPS
AEO89337.1	1796	A-T-KS-AT-ACP	Hybrid PKS-NRPS
AEO89336.1	1796	A-T-KS-AT-ACP	Hybrid PKS-NRPS
AEO89335.1	1796	A-T-KS-AT-ACP	Hybrid PKS-NRPS
AEO89334.1	1796	A-T-KS-AT-ACP	Hybrid PKS-NRPS
AEO89333.1	1796	A-T-KS-AT-ACP	Hybrid PKS-NRPS
PIG83113.1	1563	C-A-T-KS	Hybrid PKS-NRPS
OGM43955.1	1563	C-A-T-KS	Hybrid PKS-NRPS
KNG83917.1	1562	C-A-T-KS	Hybrid PKS-NRPS
RAH57475.1	1264	A-T-KS-AT	Hybrid PKS-NRPS
OJZ80854.1	1264	A-T-KS-AT	Hybrid PKS-NRPS
PWY66913.1	1240	KS-AT-A	Hybrid PKS-NRPS
OOO12969.1	3592	KS-AT-DH-MT-ER-KR-ACP	PKS	Type I	Highly-reducing
RHZ46920.1	3507	KS-AT-DH-MT-ER-KR-ACP-TR	PKS	Type I	Highly-reducing
OOO04444.1	3400	TE-KS-AT-DH-MT-ER-KR-ACP-TR	PKS	Type I	Highly-reducing
KIA75907.1	3235	TE-KS-AT-DH-ER-KR-ACP	PKS	Type I	Highly-reducing
OJJ94728.1	3213	KS-AT-DH-MT-ER-KR-ACP	PKS	Type I	Highly-reducing
RAK71124.1	3212	KS-AT-DH-MT-ER-KR-ACP	PKS	Type I	Highly-reducing
RAH70041.1	3212	KS-AT-DH-MT-ER-KR-ACP	PKS	Type I	Highly-reducing
PLB45542.1	3201	KS-AT-DH-ER-KR-ACP	PKS	Type I	Highly-reducing
PLB36808.1	3186	KS-AT-DH-MT-ER-KR-ACP-cAT	PKS	Type I	Highly-reducing
PKY00106.1	3181	KS-AT-DH-MT-ER-KR-ACP-cAT	PKS	Type I	Highly-reducing
EAA61508.1	3165	TE-KS-AT-DH-ER-KR-ACP	PKS	Type I	Highly-reducing
RJE19312.1	3095	KS-AT-DH-MT-ER-KR-ACP-cAT	PKS	Type I	Highly-reducing
OJI96730.1	3084	KS-AT-DH-MT-ER-KR-ACP-cAT	PKS	Type I	Highly-reducing
RDW90009.1	3074	KS-AT-DH-MT-ER-KR-ACP	PKS	Type I	Highly-reducing
OJJ08670.1	3057	KS-AT-DH-MT-ER-KR-ACP	PKS	Type I	Highly-reducing
OJJ97005.1	3041	KS-AT-DH-MT-ER-KR-ACP	PKS	Type I	Highly-reducing
OJJ52684.1	3025	KS-AT-DH-MT-ER-KR-ACP	PKS	Type I	Highly-reducing
OJJ05906.1	2998	KS-AT-DH-MT-ER-KR-ACP-cAT	PKS	Type I	Highly-reducing
PYH70447.1	2994	KS-AT-DH-MT-ER-KR-ACP-TR	PKS	Type I	Highly-reducing
PYH35667.1	2992	KS-AT-DH-MT-ER-KR-ACP-TR	PKS	Type I	Highly-reducing
OJJ75778.1	2992	KS-AT-DH-MT-ER-KR-ACP-TR	PKS	Type I	Highly-reducing
RAH60643.1	2988	KS-AT-DH-MT-ER-KR-ACP-TR	PKS	Type I	Highly-reducing
RAH48728.1	2970	KS-AT-DH-MT-ER-KR-ACP-TR	PKS	Type I	Highly-reducing
PYH37826.1	2957	ER-KS-AT-DH-MT-KR-ACP	PKS	Type I	Highly-reducing
KDE84318.1	2954	KS-AT-DH-MT-ER-KR-ACP-TR	PKS	Type I	Highly-reducing
EIT82886.1	2954	KS-AT-DH-MT-ER-KR-ACP-TR	PKS	Type I	Highly-reducing
RHZ43441.1	2912	KS-AT-DH-ER-KR-ACP	PKS	Type I	Highly-reducing
PYI00201.1	2905	KS-AT-DH-MT-ER-KR-ACP-TR	PKS	Type I	Highly-reducing
PLB54037.1	2903	KS-AT-DH-MT-ER-KR-ACP-TR	PKS	Type I	Highly-reducing
PKX95178.1	2903	KS-AT-DH-MT-ER-KR-ACP-TR	PKS	Type I	Highly-reducing
RAL13936.1	2902	KS-AT-DH-MT-ER-KR-ACP-TR	PKS	Type I	Highly-reducing
ODM20669.1	2901	KS-AT-DH-MT-ER-KR-ACP-TR	PKS	Type I	Highly-reducing
EYE91651.1	2901	KS-AT-DH-MT-ER-KR-ACP-TR	PKS	Type I	Highly-reducing
KNG90606.1	2896	KS-AT-DH-MT-ER-KR-ACP-TR	PKS	Type I	Highly-reducing
RMZ38335.1	2895	KS-AT-DH-MT-ER-KR-ACP-TR	PKS	Type I	Highly-reducing
RDH36451.1	2895	KS-AT-DH-MT-ER-KR-ACP-TR	PKS	Type I	Highly-reducing
RAQ66698.1	2895	KS-AT-DH-MT-ER-KR-ACP-TR	PKS	Type I	Highly-reducing
RAQ63397.1	2895	KS-AT-DH-MT-ER-KR-ACP-TR	PKS	Type I	Highly-reducing
RAQ50662.1	2895	KS-AT-DH-MT-ER-KR-ACP-TR	PKS	Type I	Highly-reducing
OGM48910.1	2895	KS-AT-DH-MT-ER-KR-ACP-TR	PKS	Type I	Highly-reducing
EAW16387.1	2895	KS-AT-DH-MT-ER-KR-ACP-TR	PKS	Type I	Highly-reducing
KOC07781.1	2895	KS-AT-DH-MT-ER-KR-ACP-TR	PKS	Type I	Highly-reducing
OJJ41501.1	2892	KS-AT-DH-MT-ER-KR-ACP-TR	PKS	Type I	Highly-reducing
OJJ67667.1	2885	KS-AT-DH-MT-ER-KR-ACP-TR	PKS	Type I	Highly-reducing
OJZ81649.1	2882	KS-AT-DH-MT-ER-KR-ACP-TR	PKS	Type I	Highly-reducing
RDK42374.1	2879	KS-AT-DH-MT-ER-KR-ACP-TR	PKS	Type I	Highly-reducing
RDH35939.1	2879	KS-AT-DH-MT-ER-KR-ACP-TR	PKS	Type I	Highly-reducing
RDH20648.1	2879	KS-AT-DH-MT-ER-KR-ACP-TR	PKS	Type I	Highly-reducing
PYH55706.1	2879	KS-AT-DH-MT-ER-KR-ACP-TR	PKS	Type I	Highly-reducing
OJI88533.1	2879	KS-AT-DH-MT-ER-KR-ACP-TR	PKS	Type I	Highly-reducing
PYI29923.1	2861	KS-AT-DH-MT-ER-KR-ACP-TR	PKS	Type I	Highly-reducing
PWY66109.1	2860	KS-AT-DH-MT-ER-KR-ACP	PKS	Type I	Highly-reducing
RAK90795.1	2853	KS-AT-DH-MT-ER-KR-ACP-TR	PKS	Type I	Highly-reducing
RAH53656.1	2853	KS-AT-DH-MT-ER-KR-ACP-TR	PKS	Type I	Highly-reducing
PYH31637.1	2853	KS-AT-DH-MT-ER-KR-ACP-TR	PKS	Type I	Highly-reducing
PWY71326.1	2853	KS-AT-DH-MT-ER-KR-ACP-TR	PKS	Type I	Highly-reducing
RAH72474.1	2847	KS-AT-DH-MT-ER-KR-ACP-TR	PKS	Type I	Highly-reducing
PYH67898.1	2841	KS-AT-DH-MT-ER-KR-ACP-TR	PKS	Type I	Highly-reducing
OJJ52727.1	2837	KS-AT-DH-ER-KR	PKS	Type I	Highly-reducing
PIG88661.1	2803	KS-AT-DH-MT-ER-KR-ACP-TR	PKS	Type I	Highly-reducing
PKY01137.1	2794	KS-AT-DH-MT-ER-KR-ACP-TR	PKS	Type I	Highly-reducing
EAA59818.1	2775	KS-AT-DH-ER-KR-ACP-cAT	PKS	Type I	Highly-reducing
EAU30237.1	2774	KS-AT-DH-MT-ER-KR-ACP-TR	PKS	Type I	Highly-reducing
RDK38771.1	2749	KS-AT-DH-MT-ER-KR-ACP-TR	PKS	Type I	Highly-reducing
RDH21347.1	2748	KS-AT-DH-MT-ER-KR-ACP	PKS	Type I	Highly-reducing
RDH36425.1	2740	KS-AT-DH-MT-ER-KR-ACP	PKS	Type I	Highly-reducing
OJJ77760.1	2729	KS-AT-DH-MT-ER-KR-ACP-TR	PKS	Type I	Highly-reducing
PLB36873.1	2724	KS-AT-DH-MT-ER-KR-ACP-TR	PKS	Type I	Highly-reducing
PLN86504.1	2722	KS-AT-DH-MT-ER-KR-ACP-TR	PKS	Type I	Highly-reducing
RAH75857.1	2720	KS-AT-DH-MT-ER-KR-ACP	PKS	Type I	Highly-reducing
OJJ77754.1	2714	KS-AT-DH-MT-ER-KR-ACP	PKS	Type I	Highly-reducing
RHZ64954.1	2709	KS-AT-DH-MT-ER-KR-ACP	PKS	Type I	Highly-reducing
KIA75652.1	2704	KS-AT-DH-MT-ER-KR-ACP	PKS	Type I	Highly-reducing
PWY82552.1	2688	KS-AT-DH-MT-ER-KR-ACP	PKS	Type I	Highly-reducing
EHA19567.1	2667	KS-AT-DH-MT-ER-KR-ACP	PKS	Type I	Highly-reducing
RAK77710.1	2661	KS-AT-DH-MT-ER-KR-ACP-TR	PKS	Type I	Highly-reducing
OJZ90707.1	2660	KS-AT-DH-MT-ER-KR-ACP	PKS	Type I	Highly-reducing
RDW64526.1	2654	KS-AT-DH-MT-ER-KR-ACP	PKS	Type I	Highly-reducing
OJI82134.1	2651	KS-AT-DH-MT-ER-KR-ACP	PKS	Type I	Highly-reducing
PYH38566.1	2650	KS-AT-DH-MT-ER-KR-ACP	PKS	Type I	Highly-reducing
RDK46682.1	2648	KS-AT-DH-MT-ER-KR-ACP	PKS	Type I	Highly-reducing
PLN76124.1	2646	KS-AT-DH-MT-ER-KR-ACP	PKS	Type I	Highly-reducing
PLB41689.1	2646	KS-AT-DH-MT-ER-KR-ACP	PKS	Type I	Highly-reducing
PKX99832.1	2646	KS-AT-DH-MT-ER-KR-ACP	PKS	Type I	Highly-reducing
RAK92405.1	2645	KS-AT-DH-MT-ER-KR-ACP	PKS	Type I	Highly-reducing
PYH57806.1	2645	KS-AT-DH-MT-ER-KR-ACP	PKS	Type I	Highly-reducing
PYH69782.1	2644	KS-AT-DH-MT-ER-KR-ACP	PKS	Type I	Highly-reducing
PWY80063.1	2644	KS-AT-DH-MT-ER-KR-ACP	PKS	Type I	Highly-reducing
RAH52831.1	2642	KS-AT-DH-MT-ER-KR-ACP	PKS	Type I	Highly-reducing
RDH28067.1	2641	KS-AT-DH-MT-ER-KR-ACP	PKS	Type I	Highly-reducing
RDH15400.1	2641	KS-AT-DH-MT-ER-KR-ACP	PKS	Type I	Highly-reducing
RAQ47306.1	2641	KS-AT-DH-MT-ER-KR-ACP	PKS	Type I	Highly-reducing
KIA75757.1	2640	KS-AT-DH-MT-ER-KR-ACP	PKS	Type I	Highly-reducing
RAK88206.1	2639	KS-AT-DH-MT-ER-KR-ACP	PKS	Type I	Highly-reducing
PWY78913.1	2639	KS-AT-DH-MT-ER-KR-ACP	PKS	Type I	Highly-reducing
OJZ85886.1	2639	KS-AT-DH-MT-ER-KR-ACP	PKS	Type I	Highly-reducing
RAK94403.1	2638	KS-AT-DH-MT-ER-KR-ACP	PKS	Type I	Highly-reducing
PYH38163.1	2638	KS-AT-DH-MT-ER-KR-ACP	PKS	Type I	Highly-reducing
PYH36991.1	2638	KS-AT-DH-ER-KR-ACP	PKS	Type I	Highly-reducing
OJJ31974.1	2638	KS-AT-DH-MT-ER-KR-ACP-TR	PKS	Type I	Highly-reducing
PYI05349.1	2636	KS-AT-DH-MT-ER-KR-ACP	PKS	Type I	Highly-reducing
RDK39623.1	2635	KS-AT-DH-MT-ER-KR-ACP	PKS	Type I	Highly-reducing
RDH37652.1	2635	KS-AT-DH-MT-ER-KR-ACP	PKS	Type I	Highly-reducing
RDH15004.1	2635	KS-AT-DH-MT-ER-KR-ACP	PKS	Type I	Highly-reducing
PYH55458.1	2635	KS-AT-DH-MT-ER-KR-ACP	PKS	Type I	Highly-reducing
PYH41263.1	2631	KS-AT-DH-MT-ER-KR-ACP	PKS	Type I	Highly-reducing
OJJ83619.1	2631	KS-AT-DH-MT-ER-KR-ACP	PKS	Type I	Highly-reducing
RDW94182.1	2630	KS-AT-DH-MT-ER-KR-ACP	PKS	Type I	Highly-reducing
RJE22915.1	2628	KS-AT-DH-MT-ER-KR-ACP	PKS	Type I	Highly-reducing
EAW14856.1	2628	KS-AT-DH-MT-ER-KR-ACP	PKS	Type I	Highly-reducing
RDH22483.1	2625	KS-AT-DH-MT-ER-KR-ACP	PKS	Type I	Highly-reducing
PLB39863.1	2623	KS-AT-DH-MT-ER-KR-ACP	PKS	Type I	Highly-reducing
OJJ61528.1	2623	KS-AT-DH-MT-ER-KR-ACP	PKS	Type I	Highly-reducing
PYH54250.1	2622	KS-AT-DH-MT-ER-KR-ACP	PKS	Type I	Highly-reducing
PKY00277.1	2622	KS-AT-DH-MT-ER-KR-ACP	PKS	Type I	Highly-reducing
OJJ67584.1	2622	KS-AT-DH-MT-ER-KR-ACP	PKS	Type I	Highly-reducing
KNG82131.1	2622	KS-AT-DH-MT-ER-KR-ACP	PKS	Type I	Highly-reducing
OOO15086.1	2620	KS-AT-DH-ER-KR-ACP	PKS	Type I	Highly-reducing
EAU36720.1	2620	KS-AT-DH-MT-ER-KR-ACP	PKS	Type I	Highly-reducing
RMZ37237.1	2619	KS-AT-DH-MT-ER-KR-ACP	PKS	Type I	Highly-reducing
RLL96213.1	2619	KS-AT-DH-MT-ER-KR-ACP	PKS	Type I	Highly-reducing
RHZ57054.1	2619	KS-AT-DH-MT-ER-KR-ACP	PKS	Type I	Highly-reducing
RAQ79015.1	2619	KS-AT-DH-MT-ER-KR-ACP	PKS	Type I	Highly-reducing
RAQ59607.1	2619	KS-AT-DH-MT-ER-KR-ACP	PKS	Type I	Highly-reducing
PWY82375.1	2619	KS-AT-DH-MT-ER-KR-ACP	PKS	Type I	Highly-reducing
OJJ29917.1	2618	KS-AT-DH-MT-ER-KR-ACP	PKS	Type I	Highly-reducing
KNG88668.1	2615	KS-AT-DH-MT-ER-KR-ACP	PKS	Type I	Highly-reducing
PWY91350.1	2614	KS-AT-DH-MT-ER-KR-ACP	PKS	Type I	Highly-reducing
OJJ39589.1	2613	KS-AT-DH-MT-ER-KR-ACP	PKS	Type I	Highly-reducing
PYH97606.1	2612	KS-AT-DH-MT-ER-KR-ACP	PKS	Type I	Highly-reducing
PWY94533.1	2611	KS-AT-DH-MT-ER-KR-ACP	PKS	Type I	Highly-reducing
EAU31921.1	2611	KS-AT-DH-MT-ER-KR-ACP	PKS	Type I	Highly-reducing
RLL94712.1	2609	KS-AT-DH-MT-ER-KR-ACP	PKS	Type I	Highly-reducing
RHZ52970.1	2609	KS-AT-DH-MT-ER-KR-ACP	PKS	Type I	Highly-reducing
PLN79543.1	2609	KS-AT-DH-MT-ER-KR-ACP	PKS	Type I	Highly-reducing
OXN23900.1	2609	KS-AT-DH-MT-ER-KR-ACP	PKS	Type I	Highly-reducing
OXN06516.1	2609	KS-AT-DH-MT-ER-KR-ACP	PKS	Type I	Highly-reducing
EDP53793.1	2609	KS-AT-DH-MT-ER-KR-ACP	PKS	Type I	Highly-reducing
KMK62312.1	2609	KS-AT-DH-MT-ER-KR-ACP	PKS	Type I	Highly-reducing
KIA75812.1	2609	KS-AT-DH-MT-ER-KR-ACP	PKS	Type I	Highly-reducing
KEY82194.1	2609	KS-AT-DH-MT-ER-KR-ACP	PKS	Type I	Highly-reducing
EAL87227.2	2609	KS-AT-DH-MT-ER-KR-ACP	PKS	Type I	Highly-reducing
RAH81782.1	2608	KS-AT-DH-MT-ER-KR-ACP	PKS	Type I	Highly-reducing
PYH45916.1	2608	KS-AT-DH-MT-ER-KR-ACP	PKS	Type I	Highly-reducing
OJI89072.1	2607	KS-AT-DH-MT-ER-KR-ACP	PKS	Type I	Highly-reducing
EAW23793.1	2606	KS-AT-DH-MT-ER-KR-ACP	PKS	Type I	Highly-reducing
RAK95751.1	2605	KS-AT-DH-MT-ER-KR-ACP	PKS	Type I	Highly-reducing
PYH78069.1	2605	KS-AT-DH-MT-ER-KR-ACP	PKS	Type I	Highly-reducing
PKX98020.1	2604	KS-AT-DH-MT-ER-KR-ACP	PKS	Type I	Highly-reducing
RDW93799.1	2603	KS-AT-DH-MT-ER-KR-ACP	PKS	Type I	Highly-reducing
PYI14665.1	2603	KS-AT-DH-MT-ER-KR-ACP	PKS	Type I	Highly-reducing
PYI31503.1	2602	KS-AT-DH-MT-ER-KR-ACP	PKS	Type I	Highly-reducing
OOF92816.1	2602	KS-AT-DH-MT-ER-KR-ACP	PKS	Type I	Highly-reducing
RDW76674.1	2600	KS-AT-DH-MT-ER-KR-ACP	PKS	Type I	Highly-reducing
OJJ67975.1	2599	KS-AT-DH-MT-ER-KR-ACP	PKS	Type I	Highly-reducing
EAW11760.1	2599	KS-AT-DH-MT-ER-KR-ACP	PKS	Type I	Highly-reducing
RAK74469.1	2598	KS-AT-DH-MT-ER-KR-ACP	PKS	Type I	Highly-reducing
RAH69318.1	2598	KS-AT-DH-MT-ER-KR-ACP	PKS	Type I	Highly-reducing
RAH40505.1	2598	KS-AT-DH-MT-ER-KR-ACP	PKS	Type I	Highly-reducing
OGM50472.1	2598	KS-AT-DH-MT-ER-KR-ACP	PKS	Type I	Highly-reducing
EAU33817.1	2597	KS-AT-DH-MT-ER-KR-ACP	PKS	Type I	Highly-reducing
RAH61613.1	2596	KS-AT-DH-MT-ER-KR-ACP	PKS	Type I	Highly-reducing
OJZ82842.1	2596	KS-AT-DH-MT-ER-KR-ACP	PKS	Type I	Highly-reducing
RDK39078.1	2595	KS-AT-DH-MT-ER-KR-ACP	PKS	Type I	Highly-reducing
RDH28888.1	2595	KS-AT-DH-MT-ER-KR-ACP	PKS	Type I	Highly-reducing
PYH68553.1	2595	KS-AT-DH-MT-ER-KR-ACP	PKS	Type I	Highly-reducing
PYH58487.1	2595	KS-AT-DH-MT-ER-KR-ACP	PKS	Type I	Highly-reducing
KOC07796.1	2595	KS-AT-DH-MT-ER-KR-ACP	PKS	Type I	Highly-reducing
PYH71917.1	2594	KS-AT-DH-MT-ER-KR-ACP	PKS	Type I	Highly-reducing
PWY83831.1	2594	KS-AT-DH-MT-ER-KR-ACP	PKS	Type I	Highly-reducing
PWY90616.1	2593	KS-AT-DH-MT-ER-KR-ACP	PKS	Type I	Highly-reducing
PYI09179.1	2591	KS-AT-DH-MT-ER-KR-ACP	PKS	Type I	Highly-reducing
RDK37383.1	2590	KS-AT-DH-MT-ER-KR-ACP	PKS	Type I	Highly-reducing
RDH37483.1	2590	KS-AT-DH-MT-ER-KR-ACP	PKS	Type I	Highly-reducing
PLB53839.1	2590	KS-AT-DH-MT-ER-KR-ACP	PKS	Type I	Highly-reducing
PLB42608.1	2590	KS-AT-DH-MT-ER-KR-ACP	PKS	Type I	Highly-reducing
EHA24574.1	2590	KS-AT-DH-MT-ER-KR-ACP	PKS	Type I	Highly-reducing
KNG87291.1	2589	KS-AT-DH-MT-ER-KR-ACP	PKS	Type I	Highly-reducing
PYI13904.1	2587	KS-AT-DH-MT-ER-KR-ACP	PKS	Type I	Highly-reducing
PYH67688.1	2587	KS-AT-DH-MT-ER-KR-ACP	PKS	Type I	Highly-reducing
OOO11837.1	2587	KS-AT-DH-MT-ER-KR-ACP	PKS	Type I	Highly-reducing
PYI32692.1	2586	KS-AT-DH-MT-ER-KR-ACP	PKS	Type I	Highly-reducing
OJJ62861.1	2585	KS-AT-DH-MT-ER-KR-ACP	PKS	Type I	Highly-reducing
PWY86656.1	2584	KS-AT-DH-MT-ER-KR-ACP	PKS	Type I	Highly-reducing
RAH40555.1	2582	KS-AT-DH-MT-ER-KR-ACP	PKS	Type I	Highly-reducing
EAW08895.1	2582	KS-AT-DH-MT-ER-KR-ACP	PKS	Type I	Highly-reducing
PYH87840.1	2581	KS-AT-DH-MT-ER-KR-ACP	PKS	Type I	Highly-reducing
PLB55084.1	2581	KS-AT-DH-MT-ER-KR-ACP	PKS	Type I	Highly-reducing
RHZ54154.1	2580	KS-AT-DH-MT-ER-KR-ACP	PKS	Type I	Highly-reducing
PYH37617.1	2580	KS-AT-DH-MT-ER-KR	PKS	Type I	Highly-reducing
PWY77309.1	2579	KS-AT-DH-MT-ER-KR-ACP	PKS	Type I	Highly-reducing
OJJ30910.1	2579	KS-AT-DH-MT-ER-KR-ACP	PKS	Type I	Highly-reducing
RDW89980.1	2578	KS-AT-DH-MT-ER-KR-ACP	PKS	Type I	Highly-reducing
RAL14312.1	2578	KS-AT-DH-MT-ER-KR-ACP	PKS	Type I	Highly-reducing
PWY75103.1	2578	KS-AT-DH-MT-ER-KR-ACP	PKS	Type I	Highly-reducing
RMZ39661.1	2577	KS-AT-DH-MT-ER-KR-ACP	PKS	Type I	Highly-reducing
RAQ40903.1	2577	KS-AT-DH-MT-ER-KR-ACP	PKS	Type I	Highly-reducing
RAK93462.1	2577	KS-AT-DH-MT-ER-KR-ACP	PKS	Type I	Highly-reducing
PWY68376.1	2577	KS-AT-DH-MT-ER-KR-ACP	PKS	Type I	Highly-reducing
OJZ89214.1	2577	KS-AT-DH-MT-ER-KR-ACP	PKS	Type I	Highly-reducing
RAH55383.1	2576	KS-AT-DH-MT-ER-KR-ACP	PKS	Type I	Highly-reducing
PWY82670.1	2576	KS-AT-DH-MT-ER-KR-ACP	PKS	Type I	Highly-reducing
OJZ91139.1	2576	KS-AT-DH-MT-ER-KR-ACP	PKS	Type I	Highly-reducing
OJI83150.1	2576	KS-AT-DH-MT-ER-KR-ACP	PKS	Type I	Highly-reducing
OGM44452.1	2576	KS-AT-DH-MT-ER-KR-ACP	PKS	Type I	Highly-reducing
KNG90940.1	2576	KS-AT-DH-MT-ER-KR-ACP	PKS	Type I	Highly-reducing
PYI35482.1	2575	KS-AT-DH-MT-ER-KR-ACP	PKS	Type I	Highly-reducing
KNG91513.1	2575	KS-AT-DH-MT-ER-KR-ACP	PKS	Type I	Highly-reducing
KJK62619.1	2575	KS-AT-DH-MT-ER-KR-ACP	PKS	Type I	Highly-reducing
OOO04460.1	2574	KS-AT-DH-MT-ER-KR-ACP	PKS	Type I	Highly-reducing
OOO04713.1	2573	KS-AT-DH-MT-ER-KR-ACP	PKS	Type I	Highly-reducing
OJJ86349.1	2573	KS-AT-DH-MT-ER-KR-ACP	PKS	Type I	Highly-reducing
KOC11848.1	2573	KS-AT-DH-MT-ER-KR-ACP	PKS	Type I	Highly-reducing
PYI23983.1	2572	KS-AT-DH-MT-ER-KR-ACP	PKS	Type I	Highly-reducing
RMZ43722.1	2570	KS-AT-DH-MT-ER-KR-ACP	PKS	Type I	Highly-reducing
RAQ69792.1	2570	KS-AT-DH-MT-ER-KR-ACP	PKS	Type I	Highly-reducing
RAQ65722.1	2570	KS-AT-DH-MT-ER-KR-ACP	PKS	Type I	Highly-reducing
RAQ43194.1	2570	KS-AT-DH-MT-ER-KR-ACP	PKS	Type I	Highly-reducing
PTU20437.1	2570	KS-AT-DH-MT-ER-KR-ACP	PKS	Type I	Highly-reducing
PLB54712.1	2570	KS-AT-DH-MT-ER-KR-ACP	PKS	Type I	Highly-reducing
PIG88652.1	2570	KS-AT-DH-MT-ER-KR-ACP	PKS	Type I	Highly-reducing
PIG69495.1	2570	KS-AT-DH-MT-ER-KR-ACP	PKS	Type I	Highly-reducing
KKK24815.1	2570	KS-AT-DH-MT-ER-KR-ACP	PKS	Type I	Highly-reducing
KKK20299.1	2570	KS-AT-DH-MT-ER-KR-ACP	PKS	Type I	Highly-reducing
KJK63614.1	2570	KS-AT-DH-MT-ER-KR-ACP	PKS	Type I	Highly-reducing
KIA75490.1	2570	KS-AT-DH-ER-KR-ACP	PKS	Type I	Highly-reducing
PYH92144.1	2569	KS-AT-DH-MT-ER-KR-ACP	PKS	Type I	Highly-reducing
KOC16073.1	2569	KS-AT-DH-MT-ER-KR-ACP	PKS	Type I	Highly-reducing
THC90242.1	2568	KS-AT-DH-MT-ER-KR-ACP	PKS	Type I	Highly-reducing
RMZ42538.1	2568	KS-AT-DH-MT-ER-KR-ACP	PKS	Type I	Highly-reducing
RAQ59394.1	2568	KS-AT-DH-MT-ER-KR-ACP	PKS	Type I	Highly-reducing
RAQ51948.1	2568	KS-AT-DH-MT-ER-KR-ACP	PKS	Type I	Highly-reducing
KOC09619.1	2568	KS-AT-DH-MT-ER-KR-ACP	PKS	Type I	Highly-reducing
KDE82191.1	2568	KS-AT-DH-MT-ER-KR-ACP	PKS	Type I	Highly-reducing
EIT73118.1	2568	KS-AT-DH-MT-ER-KR-ACP	PKS	Type I	Highly-reducing
EAA58609.1	2568	KS-AT-DH-MT-ER-KR-ACP	PKS	Type I	Highly-reducing
RAK87226.1	2567	KS-AT-DH-MT-ER-KR-ACP	PKS	Type I	Highly-reducing
PYH29244.1	2567	KS-AT-DH-MT-ER-KR-ACP	PKS	Type I	Highly-reducing
RLM00572.1	2566	KS-AT-DH-MT-ER-KR-ACP	PKS	Type I	Highly-reducing
PKX89349.1	2566	KS-AT-DH-MT-ER-KR-ACP	PKS	Type I	Highly-reducing
RHZ66414.1	2564	KS-AT-DH-MT-ER-KR-ACP	PKS	Type I	Highly-reducing
RDH22852.1	2564	KS-AT-DH-MT-ER-KR-ACP	PKS	Type I	Highly-reducing
PYI08361.1	2564	KS-AT-DH-MT-ER-KR-ACP	PKS	Type I	Highly-reducing
OJI96914.1	2564	KS-AT-DH-MT-ER-KR-ACP	PKS	Type I	Highly-reducing
KJK67785.1	2564	KS-AT-DH-MT-ER-KR-ACP	PKS	Type I	Highly-reducing
RAH58428.1	2563	KS-AT-DH-MT-ER-KR-ACP	PKS	Type I	Highly-reducing
RLL97465.1	2562	KS-AT-DH-MT-ER-KR-ACP	PKS	Type I	Highly-reducing
RHZ73806.1	2562	KS-AT-DH-MT-ER-KR-ACP	PKS	Type I	Highly-reducing
KKK16270.1	2562	KS-AT-DH-MT-ER-KR-ACP	PKS	Type I	Highly-reducing
RAL15281.1	2561	KS-AT-DH-MT-ER-KR-ACP	PKS	Type I	Highly-reducing
PYI16631.1	2561	KS-AT-DH-MT-ER-KR-ACP	PKS	Type I	Highly-reducing
PWY69325.1	2561	KS-AT-DH-MT-ER-KR-ACP	PKS	Type I	Highly-reducing
EAW16886.1	2561	KS-AT-DH-MT-ER-KR-ACP	PKS	Type I	Highly-reducing
EAW12170.1	2561	KS-AT-DH-MT-ER-KR-ACP	PKS	Type I	Highly-reducing
KKK25964.1	2561	KS-AT-DH-MT-ER-KR-ACP	PKS	Type I	Highly-reducing
PLN82692.1	2560	KS-AT-DH-MT-ER-KR-ACP	PKS	Type I	Highly-reducing
EDP53518.1	2560	KS-AT-DH-MT-ER-KR-ACP	PKS	Type I	Highly-reducing
KEY80896.1	2560	KS-AT-DH-MT-ER-KR-ACP	PKS	Type I	Highly-reducing
EAL86424.2	2560	KS-AT-DH-MT-ER-KR-ACP	PKS	Type I	Highly-reducing
RAH59477.1	2559	KS-AT-DH-MT-ER-KR-ACP	PKS	Type I	Highly-reducing
PYH66992.1	2559	KS-AT-DH-MT-ER-KR-ACP	PKS	Type I	Highly-reducing
OJZ91539.1	2559	KS-AT-DH-MT-ER-KR-ACP	PKS	Type I	Highly-reducing
OJI85993.1	2559	KS-AT-DH-MT-ER-KR-ACP	PKS	Type I	Highly-reducing
EHA24700.1	2559	KS-AT-DH-MT-ER-KR-ACP	PKS	Type I	Highly-reducing
RDH18940.1	2558	KS-AT-DH-MT-ER-KR-ACP	PKS	Type I	Highly-reducing
RAQ50551.1	2558	KS-AT-DH-MT-ER-KR-ACP	PKS	Type I	Highly-reducing
OJJ38044.1	2558	KS-AT-DH-MT-ER-KR-ACP	PKS	Type I	Highly-reducing
RDH21184.1	2557	KS-AT-DH-MT-ER-KR-ACP	PKS	Type I	Highly-reducing
PYH56938.1	2557	KS-AT-DH-MT-ER-KR-ACP	PKS	Type I	Highly-reducing
PLB52311.1	2557	KS-AT-DH-MT-ER-KR-ACP	PKS	Type I	Highly-reducing
PLN86521.1	2557	KS-AT-DH-MT-ER-KR-ACP	PKS	Type I	Highly-reducing
PYI33458.1	2556	KS-AT-DH-MT-ER-KR-ACP	PKS	Type I	Highly-reducing
ODM14741.1	2556	KS-AT-DH-MT-ER-KR-ACP	PKS	Type I	Highly-reducing
EAW12336.1	2556	KS-AT-DH-MT-ER-KR-ACP	PKS	Type I	Highly-reducing
KJK67167.1	2556	KS-AT-DH-MT-ER-KR-ACP	PKS	Type I	Highly-reducing
RAQ75400.1	2555	KS-AT-DH-MT-ER-KR-ACP	PKS	Type I	Highly-reducing
RAQ72091.1	2555	KS-AT-DH-MT-ER-KR-ACP	PKS	Type I	Highly-reducing
PYH81787.1	2555	KS-AT-DH-MT-ER-KR-ACP	PKS	Type I	Highly-reducing
OOF96723.1	2555	KS-AT-DH-MT-ER-KR-ACP	PKS	Type I	Highly-reducing
KDE79551.1	2555	KS-AT-DH-MT-ER-KR-ACP	PKS	Type I	Highly-reducing
EIT77964.1	2555	KS-AT-DH-MT-ER-KR-ACP	PKS	Type I	Highly-reducing
RDH22077.1	2554	KS-AT-DH-MT-ER-KR-ACP	PKS	Type I	Highly-reducing
PYH51727.1	2554	KS-AT-DH-MT-ER-KR-ACP	PKS	Type I	Highly-reducing
PWY90361.1	2554	KS-AT-DH-MT-ER-KR-ACP	PKS	Type I	Highly-reducing
ARQ80491.1	2554	KS-AT-DH-MT-ER-KR-ACP	PKS	Type I	Highly-reducing
OOO04938.1	2554	KS-AT-DH-MT-ER-KR-ACP	PKS	Type I	Highly-reducing
PYI26785.1	2553	KS-AT-DH-MT-ER-KR-ACP	PKS	Type I	Highly-reducing
KNG81069.1	2553	KS-AT-DH-MT-ER-KR-ACP	PKS	Type I	Highly-reducing
KDE84322.1	2553	KS-AT-DH-MT-ER-KR-ACP	PKS	Type I	Highly-reducing
EIT82867.1	2553	KS-AT-DH-MT-ER-KR-ACP	PKS	Type I	Highly-reducing
RAL06833.1	2552	KS-AT-DH-MT-ER-KR-ACP	PKS	Type I	Highly-reducing
OGM48922.1	2552	KS-AT-DH-MT-ER-KR-ACP	PKS	Type I	Highly-reducing
KNG83684.1	2552	KS-AT-DH-MT-ER-KR-ACP	PKS	Type I	Highly-reducing
AHZ61902.1	2552	KS-AT-DH-MT-ER-KR-ACP	PKS	Type I	Highly-reducing
RMZ38125.1	2551	KS-AT-DH-MT-ER-KR-ACP	PKS	Type I	Highly-reducing
RHZ51660.1	2551	KS-AT-DH-MT-ER-KR-ACP	PKS	Type I	Highly-reducing
RAQ79928.1	2551	KS-AT-DH-MT-ER-KR-ACP	PKS	Type I	Highly-reducing
RAQ66851.1	2551	KS-AT-DH-MT-ER-KR-ACP	PKS	Type I	Highly-reducing
RAL08511.1	2551	KS-AT-DH-MT-ER-KR-ACP	PKS	Type I	Highly-reducing
KNG90587.1	2551	KS-AT-DH-MT-ER-KR-ACP	PKS	Type I	Highly-reducing
RDH31246.1	2550	KS-AT-DH-MT-ER-KR-ACP	PKS	Type I	Highly-reducing
RAQ77358.1	2550	KS-AT-DH-MT-ER-KR-ACP	PKS	Type I	Highly-reducing
PYI02377.1	2550	KS-AT-DH-MT-ER-KR-ACP	PKS	Type I	Highly-reducing
PLB51487.1	2550	KS-AT-DH-MT-ER-KR-ACP	PKS	Type I	Highly-reducing
OXN08103.1	2550	KS-AT-DH-ER-KR-ACP	PKS	Type I	Highly-reducing
OOO08757.1	2550	KS-AT-DH-MT-ER-KR-ACP	PKS	Type I	Highly-reducing
RDK41558.1	2548	KS-AT-DH-MT-ER-KR-ACP	PKS	Type I	Highly-reducing
RAH74960.1	2548	KS-AT-DH-MT-ER-KR-ACP	PKS	Type I	Highly-reducing
PYI35790.1	2548	KS-AT-DH-MT-ER-KR-ACP	PKS	Type I	Highly-reducing
PYH87097.1	2548	KS-AT-DH-MT-ER-KR-ACP	PKS	Type I	Highly-reducing
PLB36893.1	2548	KS-AT-DH-MT-ER-KR-ACP	PKS	Type I	Highly-reducing
PLB50764.1	2547	KS-AT-DH-MT-ER-KR-ACP	PKS	Type I	Highly-reducing
OJK00237.1	2547	KS-AT-DH-MT-ER-KR-ACP	PKS	Type I	Highly-reducing
KOC07345.1	2547	KS-AT-DH-MT-ER-KR-ACP	PKS	Type I	Highly-reducing
EYE90804.1	2547	KS-AT-DH-MT-ER-KR-ACP	PKS	Type I	Highly-reducing
RAH47485.1	2546	KS-AT-DH-MT-ER-KR-ACP	PKS	Type I	Highly-reducing
OJJ70374.1	2546	KS-AT-DH-MT-ER-KR-ACP	PKS	Type I	Highly-reducing
OJI85578.1	2546	KS-AT-DH-MT-ER-KR-ACP	PKS	Type I	Highly-reducing
RAK99944.1	2545	KS-AT-DH-MT-ER-KR-ACP	PKS	Type I	Highly-reducing
EAA64867.1	2544	KS-AT-DH-MT-ER-KR-ACP	PKS	Type I	Highly-reducing
RDW86492.1	2543	KS-AT-DH-MT-ER-KR-ACP	PKS	Type I	Highly-reducing
AUS29485.1	2541	KS-AT-DH-MT-ER-KR-ACP	PKS	Type I	Highly-reducing
OOF93599.1	2541	KS-AT-DH-MT-ER-KR-ACP	PKS	Type I	Highly-reducing
KIA75975.1	2541	KS-AT-DH-MT-ER-KR-ACP	PKS	Type I	Highly-reducing
RAK76583.1	2540	KS-AT-DH-MT-ER-KR-ACP	PKS	Type I	Highly-reducing
RAH46587.1	2540	KS-AT-DH-MT-ER-KR-ACP	PKS	Type I	Highly-reducing
KIA75545.1	2539	KS-AT-DH-MT-ER-KR-ACP	PKS	Type I	Highly-reducing
THC97917.1	2538	KS-AT-DH-MT-ER-KR-ACP	PKS	Type I	Highly-reducing
RAH80851.1	2538	KS-AT-DH-MT-ER-KR-ACP	PKS	Type I	Highly-reducing
KOC12412.1	2538	KS-AT-DH-MT-ER-KR-ACP	PKS	Type I	Highly-reducing
RLL96856.1	2537	KS-AT-DH-MT-ER-KR-ACP	PKS	Type I	Highly-reducing
RLL93123.1	2537	KS-AT-DH-MT-ER-KR-ACP	PKS	Type I	Highly-reducing
RHZ60784.1	2537	KS-AT-DH-MT-ER-KR-ACP	PKS	Type I	Highly-reducing
OGM42335.1	2537	KS-AT-DH-MT-ER-KR-ACP	PKS	Type I	Highly-reducing
RDW67402.1	2535	KS-AT-DH-MT-ER-KR-ACP	PKS	Type I	Highly-reducing
AUS29500.1	2535	KS-AT-DH-MT-ER-KR-ACP	PKS	Type I	Highly-reducing
PLN85819.1	2535	KS-AT-DH-MT-ER-KR-ACP	PKS	Type I	Highly-reducing
RHZ54247.1	2534	KS-AT-DH-MT-ER-KR	PKS	Type I	Highly-reducing
EAA64652.1	2534	KS-AT-DH-MT-ER-KR-ACP	PKS	Type I	Highly-reducing
RAK85777.1	2533	KS-AT-DH-MT-ER-KR-ACP	PKS	Type I	Highly-reducing
PYH53024.1	2533	KS-AT-DH-MT-ER-KR-ACP	PKS	Type I	Highly-reducing
KMK58713.1	2533	KS-AT-DH-MT-ER-KR-ACP	PKS	Type I	Highly-reducing
EHA28244.1	2533	KS-AT-DH-MT-ER-KR-ACP	PKS	Type I	Highly-reducing
RHZ48345.1	2532	KS-AT-DH-MT-ER-KR-ACP	PKS	Type I	Highly-reducing
PLB50023.1	2532	KS-AT-DH-MT-ER-KR-ACP	PKS	Type I	Highly-reducing
PLB40669.1	2532	KS-AT-DH-MT-ER-KR-ACP	PKS	Type I	Highly-reducing
AAD34559.1	2532	KS-AT-DH-MT-ER-KR-ACP	PKS	Type I	Highly-reducing
OJI82802.1	2531	KS-AT-DH-MT-ER-KR-ACP	PKS	Type I	Highly-reducing
RJE27111.1	2530	KS-AT-DH-MT-ER-KR-ACP	PKS	Type I	Highly-reducing
KDE77236.1	2529	KS-AT-DH-MT-ER-KR-ACP	PKS	Type I	Highly-reducing
EIT76300.1	2529	KS-AT-DH-MT-ER-KR-ACP	PKS	Type I	Highly-reducing
RMZ40965.1	2528	KS-AT-DH-MT-ER-KR-ACP	PKS	Type I	Highly-reducing
RDW83572.1	2528	KS-AT-DH-MT-ER-KR-ACP	PKS	Type I	Highly-reducing
RAQ75644.1	2528	KS-AT-DH-MT-ER-KR-ACP	PKS	Type I	Highly-reducing
RAQ67446.1	2528	KS-AT-DH-MT-ER-KR-ACP	PKS	Type I	Highly-reducing
RAQ50209.1	2528	KS-AT-DH-MT-ER-KR-ACP	PKS	Type I	Highly-reducing
OOO06454.1	2528	KS-AT-DH-MT-ER-KR-ACP	PKS	Type I	Highly-reducing
OOO04838.1	2528	KS-AT-DH-MT-ER-KR-ACP	PKS	Type I	Highly-reducing
KDE83562.1	2528	KS-AT-DH-MT-ER-KR-ACP	PKS	Type I	Highly-reducing
EIT81441.1	2528	KS-AT-DH-MT-ER-KR-ACP	PKS	Type I	Highly-reducing
RDK46058.1	2527	KS-AT-DH-MT-ER-KR-ACP	PKS	Type I	Highly-reducing
RDH16086.1	2527	KS-AT-DH-MT-ER-KR-ACP	PKS	Type I	Highly-reducing
PYH58042.1	2527	KS-AT-DH-MT-ER-KR-ACP	PKS	Type I	Highly-reducing
EHA26581.1	2527	KS-AT-DH-MT-ER-KR-ACP	PKS	Type I	Highly-reducing
EAA65604.1	2527	KS-AT-DH-MT-ER-KR-ACP	PKS	Type I	Highly-reducing
RAH45273.1	2526	KS-AT-DH-MT-ER-KR-ACP	PKS	Type I	Highly-reducing
PLB49064.1	2526	KS-AT-DH-MT-ER-KR-ACP	PKS	Type I	Highly-reducing
OJJ74399.1	2526	KS-AT-DH-MT-ER-KR	PKS	Type I	Highly-reducing
RAH64465.1	2525	KS-AT-DH-ER-KR-ACP	PKS	Type I	Highly-reducing
KOC15470.1	2525	KS-AT-DH-MT-ER-KR-ACP	PKS	Type I	Highly-reducing
PYI08862.1	2524	KS-AT-DH-MT-ER-KR-ACP	PKS	Type I	Highly-reducing
OJJ80111.1	2524	KS-AT-DH-MT-ER-KR-ACP	PKS	Type I	Highly-reducing
OJJ40111.1	2523	KS-AT-DH-MT-ER-KR-ACP	PKS	Type I	Highly-reducing
RDK38955.1	2522	KS-AT-DH-MT-ER-KR-ACP	PKS	Type I	Highly-reducing
PIG86741.1	2519	KS-AT-DH-MT-ER-KR-ACP	PKS	Type I	Highly-reducing
KOC15904.1	2519	KS-AT-DH-MT-ER-KR-ACP	PKS	Type I	Highly-reducing
PYI32700.1	2518	KS-AT-DH-MT-ER-KR-ACP	PKS	Type I	Highly-reducing
AUS29490.1	2518	KS-AT-DH-MT-ER-KR	PKS	Type I	Highly-reducing
PIG83887.1	2518	KS-AT-DH-MT-ER-KR-ACP	PKS	Type I	Highly-reducing
EAW13531.1	2517	KS-AT-DH-MT-ER-KR-ACP	PKS	Type I	Highly-reducing
RAH68387.1	2516	KS-AT-DH-MT-ER-KR-ACP	PKS	Type I	Highly-reducing
PLB51554.1	2516	KS-AT-DH-MT-ER-KR-ACP	PKS	Type I	Highly-reducing
OXN10475.1	2516	KS-AT-DH-MT-ER-KR-ACP	PKS	Type I	Highly-reducing
KIA75439.1	2516	KS-AT-DH-MT-ER-KR-ACP	PKS	Type I	Highly-reducing
OOF91895.1	2515	KS-AT-DH-MT-ER-KR-ACP	PKS	Type I	Highly-reducing
OGM50547.1	2515	KS-AT-DH-MT-ER-KR-ACP	PKS	Type I	Highly-reducing
OXN29508.1	2514	KS-AT-DH-MT-ER-KR-ACP	PKS	Type I	Highly-reducing
EDP52288.1	2514	KS-AT-DH-MT-ER-KR-ACP	PKS	Type I	Highly-reducing
KMK54259.1	2514	KS-AT-DH-MT-ER-KR-ACP	PKS	Type I	Highly-reducing
EAL92117.1	2514	KS-AT-DH-MT-ER-KR-ACP	PKS	Type I	Highly-reducing
PWY81670.1	2513	KS-AT-DH-MT-ER-KR-ACP	PKS	Type I	Highly-reducing
PWY79152.1	2513	KS-AT-DH-ER-KR-ACP	PKS	Type I	Highly-reducing
AIT39686.1	2513	KS-AT-DH-MT-ER-KR-ACP	PKS	Type I	Highly-reducing
RMZ45820.1	2512	KS-AT-DH-MT-ER-KR-ACP	PKS	Type I	Highly-reducing
RAQ73210.1	2512	KS-AT-DH-MT-ER-KR-ACP	PKS	Type I	Highly-reducing
RAQ71384.1	2512	KS-AT-DH-MT-ER-KR-ACP	PKS	Type I	Highly-reducing
RAQ49291.1	2512	KS-AT-DH-MT-ER-KR-ACP	PKS	Type I	Highly-reducing
RDW89916.1	2511	KS-AT-DH-MT-ER-KR-ACP	PKS	Type I	Highly-reducing
RDH37115.1	2511	KS-AT-DH-MT-ER-KR-ACP	PKS	Type I	Highly-reducing
KKK13964.1	2511	KS-AT-DH-MT-ER-KR-ACP	PKS	Type I	Highly-reducing
RJE27515.1	2510	KS-AT-DH-MT-ER-KR-ACP	PKS	Type I	Highly-reducing
PLB45036.1	2510	KS-AT-DH-MT-ER-KR-ACP	PKS	Type I	Highly-reducing
ODM14698.1	2510	KS-AT-DH-MT-ER-KR-ACP	PKS	Type I	Highly-reducing
PLB49030.1	2509	KS-AT-DH-MT-ER-KR-ACP	PKS	Type I	Highly-reducing
PKY08441.1	2509	KS-AT-DH-MT-ER-KR-ACP	PKS	Type I	Highly-reducing
AIT39674.1	2509	KS-AT-DH-MT-ER-KR-ACP	PKS	Type I	Highly-reducing
AIT39671.1	2509	KS-AT-DH-MT-ER-KR-ACP	PKS	Type I	Highly-reducing
RHZ46589.1	2508	KS-AT-DH-MT-ER-KR-ACP	PKS	Type I	Highly-reducing
PYH88738.1	2508	KS-AT-DH-MT-ER-KR-ACP	PKS	Type I	Highly-reducing
PWY69418.1	2508	KS-AT-DH-MT-ER-KR-ACP	PKS	Type I	Highly-reducing
PYI04412.1	2507	KS-AT-DH-MT-ER-KR-ACP	PKS	Type I	Highly-reducing
OJJ75222.1	2507	KS-AT-DH-MT-ER-KR-ACP	PKS	Type I	Highly-reducing
RAK83302.1	2506	KS-AT-DH-MT-ER-KR-ACP	PKS	Type I	Highly-reducing
PYH40238.1	2506	KS-AT-DH-MT-ER-KR-ACP	PKS	Type I	Highly-reducing
KNG90368.1	2506	KS-AT-DH-MT-ER-KR-ACP	PKS	Type I	Highly-reducing
KEY83429.1	2506	KS-AT-DH-MT-ER-KR-ACP	PKS	Type I	Highly-reducing
RAK77792.1	2502	KS-AT-DH-MT-ER-KR-ACP	PKS	Type I	Highly-reducing
OJJ07233.1	2502	KS-AT-DH-MT-ER-KR-ACP	PKS	Type I	Highly-reducing
KJK63357.1	2502	KS-AT-DH-MT-ER-KR-ACP	PKS	Type I	Highly-reducing
RAK85572.1	2501	KS-AT-DH-MT-ER-KR-ACP	PKS	Type I	Highly-reducing
PKY05762.1	2500	KS-AT-DH-MT-ER-KR-ACP	PKS	Type I	Highly-reducing
OJJ66009.1	2500	KS-AT-DH-MT-ER-KR-ACP	PKS	Type I	Highly-reducing
OJJ34705.1	2500	KS-AT-DH-MT-ER-KR-ACP	PKS	Type I	Highly-reducing
EAW21094.1	2500	KS-AT-DH-MT-ER-KR-ACP	PKS	Type I	Highly-reducing
PWY93041.1	2499	KS-AT-DH-MT-ER-KR-ACP	PKS	Type I	Highly-reducing
OJJ29944.1	2499	KS-AT-DH-MT-ER-KR-ACP	PKS	Type I	Highly-reducing
OGM49399.1	2499	KS-AT-DH-MT-ER-KR-ACP	PKS	Type I	Highly-reducing
RDK36660.1	2498	KS-AT-DH-MT-ER-KR-ACP	PKS	Type I	Highly-reducing
PYI00202.1	2497	KS-AT-DH-MT-ER-KR-ACP	PKS	Type I	Highly-reducing
EYE99293.1	2497	KS-AT-DH-MT-ER-KR-ACP	PKS	Type I	Highly-reducing
EHA20193.1	2496	KS-AT-DH-MT-ER-KR-ACP	PKS	Type I	Highly-reducing
OJJ30102.1	2495	KS-AT-DH-MT-ER-KR-ACP	PKS	Type I	Highly-reducing
KNG85249.1	2495	KS-AT-DH-MT-ER-KR-ACP	PKS	Type I	Highly-reducing
EAW13625.1	2495	KS-AT-DH-MT-ER-KR-ACP	PKS	Type I	Highly-reducing
RDH32437.1	2494	KS-AT-DH-MT-ER-KR-ACP	PKS	Type I	Highly-reducing
PTU17930.1	2494	KS-AT-DH-MT-ER-KR-ACP	PKS	Type I	Highly-reducing
PKY01155.1	2494	KS-AT-DH-MT-ER-KR-ACP	PKS	Type I	Highly-reducing
PYH40874.1	2493	KS-AT-DH-MT-ER-KR-ACP	PKS	Type I	Highly-reducing
PKX88704.1	2493	KS-AT-DH-MT-ER-KR-ACP	PKS	Type I	Highly-reducing
KOC12970.1	2493	KS-AT-DH-MT-ER-KR-ACP	PKS	Type I	Highly-reducing
KKK22380.1	2493	KS-AT-DH-MT-ER-KR-ACP	PKS	Type I	Highly-reducing
EHA21367.1	2493	KS-AT-DH-MT-ER-KR-ACP	PKS	Type I	Highly-reducing
RDK42124.1	2492	KS-AT-DH-MT-ER-KR-ACP	PKS	Type I	Highly-reducing
PKX90360.1	2492	KS-AT-DH-ER-KR-ACP	PKS	Type I	Highly-reducing
PLB53305.1	2491	KS-AT-DH-MT-ER-KR-ACP	PKS	Type I	Highly-reducing
PKY00760.1	2491	KS-AT-DH-MT-ER-KR-ACP	PKS	Type I	Highly-reducing
OOF99302.1	2491	KS-AT-DH-MT-ER-KR-ACP	PKS	Type I	Highly-reducing
RJE26768.1	2490	KS-AT-DH-MT-ER-KR-ACP	PKS	Type I	Highly-reducing
PKY05568.1	2490	KS-AT-DH-MT-ER-KR-ACP	PKS	Type I	Highly-reducing
RHZ55805.1	2489	KS-AT-DH-MT-ER-KR-ACP	PKS	Type I	Highly-reducing
RAH62684.1	2489	KS-AT-DH-MT-ER-KR-ACP	PKS	Type I	Highly-reducing
RAH61717.1	2489	KS-AT-DH-MT-ER-KR-ACP	PKS	Type I	Highly-reducing
PYH50563.1	2489	KS-AT-DH-MT-ER-KR-ACP	PKS	Type I	Highly-reducing
OJZ82952.1	2489	KS-AT-DH-MT-ER-KR-ACP	PKS	Type I	Highly-reducing
ODM21321.1	2489	KS-AT-DH-MT-ER-KR-ACP	PKS	Type I	Highly-reducing
RMZ43633.1	2488	KS-AT-DH-MT-ER-KR-ACP	PKS	Type I	Highly-reducing
RAQ69538.1	2488	KS-AT-DH-MT-ER-KR-ACP	PKS	Type I	Highly-reducing
RAK90519.1	2488	KS-AT-DH-MT-ER-KR-ACP	PKS	Type I	Highly-reducing
RAH54430.1	2488	KS-AT-DH-MT-ER-KR-ACP	PKS	Type I	Highly-reducing
PWY76926.1	2488	KS-AT-DH-MT-ER-KR-ACP	PKS	Type I	Highly-reducing
OJJ66336.1	2488	KS-AT-DH-MT-ER-KR-ACP	PKS	Type I	Highly-reducing
OJJ54299.1	2488	KS-AT-DH-MT-ER-KR-ACP	PKS	Type I	Highly-reducing
RAK87116.1	2487	KS-AT-DH-MT-ER-KR-ACP	PKS	Type I	Highly-reducing
RAH70054.1	2487	KS-AT-DH-MT-ER-KR-ACP	PKS	Type I	Highly-reducing
PYH68452.1	2487	KS-AT-DH-MT-ER-KR-ACP	PKS	Type I	Highly-reducing
PYH30179.1	2487	KS-AT-DH-MT-ER-KR-ACP	PKS	Type I	Highly-reducing
OJI89184.1	2487	KS-AT-DH-MT-ER-KR-ACP	PKS	Type I	Highly-reducing
PYI12621.1	2485	KS-AT-DH-MT-ER-KR-ACP	PKS	Type I	Highly-reducing
OJJ79933.1	2485	KS-AT-DH-MT-ER-KR-ACP	PKS	Type I	Highly-reducing
RAL08735.1	2484	KS-AT-DH-MT-ER-KR-ACP	PKS	Type I	Highly-reducing
PYI01486.1	2484	KS-AT-DH-MT-ER-KR-ACP	PKS	Type I	Highly-reducing
RDH21218.1	2483	KS-AT-DH-MT-ER-KR-ACP	PKS	Type I	Highly-reducing
RAL00155.1	2483	KS-AT-DH-MT-ER-KR-ACP	PKS	Type I	Highly-reducing
RAH54622.1	2483	KS-AT-DH-MT-ER-KR-ACP	PKS	Type I	Highly-reducing
PYH84622.1	2483	KS-AT-DH-MT-ER-KR-ACP	PKS	Type I	Highly-reducing
PYH79566.1	2483	KS-AT-DH-MT-ER-KR-ACP	PKS	Type I	Highly-reducing
PYH56972.1	2483	KS-AT-DH-MT-ER-KR-ACP	PKS	Type I	Highly-reducing
OJZ90116.1	2483	KS-AT-DH-MT-ER-KR-ACP	PKS	Type I	Highly-reducing
PWY85874.1	2482	KS-AT-DH-MT-ER-KR-ACP	PKS	Type I	Highly-reducing
KJK63253.1	2482	KS-AT-DH-MT-ER-KR-ACP	PKS	Type I	Highly-reducing
PYI31454.1	2481	KS-AT-DH-MT-ER-KR-ACP	PKS	Type I	Highly-reducing
PTU22050.1	2481	KS-AT-DH-MT-ER-KR-ACP	PKS	Type I	Highly-reducing
KDE81509.1	2481	KS-AT-DH-MT-ER-KR-ACP	PKS	Type I	Highly-reducing
EIT80163.1	2481	KS-AT-DH-MT-ER-KR-ACP	PKS	Type I	Highly-reducing
RDH32724.1	2480	KS-AT-DH-MT-ER-KR-ACP	PKS	Type I	Highly-reducing
PYH65910.1	2480	KS-AT-DH-MT-ER-KR-ACP	PKS	Type I	Highly-reducing
KIA75610.1	2480	KS-AT-DH-MT-ER-KR-ACP	PKS	Type I	Highly-reducing
RJE26620.1	2479	KS-AT-DH-MT-ER-KR-ACP	PKS	Type I	Highly-reducing
PKX91350.1	2479	KS-AT-DH-MT-ER-KR-ACP	PKS	Type I	Highly-reducing
PLB43651.1	2478	KS-AT-DH-MT-ER-KR-ACP	PKS	Type I	Highly-reducing
PIG83288.1	2478	KS-AT-DH-MT-ER-KR-ACP	PKS	Type I	Highly-reducing
PYH35606.1	2477	KS-AT-DH-MT-ER-KR	PKS	Type I	Highly-reducing
RAH68389.1	2476	KS-AT-DH-MT-ER-KR-ACP	PKS	Type I	Highly-reducing
RMZ39240.1	2475	KS-AT-DH-MT-ER-KR-ACP	PKS	Type I	Highly-reducing
RDK39705.1	2475	KS-AT-DH-MT-ER-KR-ACP	PKS	Type I	Highly-reducing
RDH22315.1	2475	KS-AT-DH-MT-ER-KR-ACP	PKS	Type I	Highly-reducing
RAL17772.1	2475	KS-AT-DH-MT-ER-KR-ACP	PKS	Type I	Highly-reducing
OJZ92394.1	2475	KS-AT-DH-MT-ER-KR-ACP	PKS	Type I	Highly-reducing
RDH24974.1	2473	KS-AT-DH-MT-ER-KR-ACP	PKS	Type I	Highly-reducing
RAH86327.1	2473	KS-AT-DH-MT-ER-KR-ACP	PKS	Type I	Highly-reducing
PYH70351.1	2473	KS-AT-DH-MT-ER-KR-ACP	PKS	Type I	Highly-reducing
OJJ67833.1	2473	KS-AT-DH-MT-ER-KR-ACP	PKS	Type I	Highly-reducing
OJI89152.1	2473	KS-AT-DH-MT-ER-KR-ACP	PKS	Type I	Highly-reducing
RAQ44063.1	2472	KS-AT-DH-MT-ER-KR-ACP	PKS	Type I	Highly-reducing
OOF91828.1	2472	KS-AT-DH-ER-KR-ACP	PKS	Type I	Highly-reducing
EAA59820.1	2472	KS-AT-DH-MT-ER-KR-ACP	PKS	Type I	Highly-reducing
RDK38040.1	2471	KS-AT-DH-MT-ER-KR-ACP	PKS	Type I	Highly-reducing
RDH15815.1	2471	KS-AT-DH-MT-ER-KR-ACP	PKS	Type I	Highly-reducing
RAL02560.1	2471	KS-AT-DH-MT-ER-KR-ACP	PKS	Type I	Highly-reducing
RAK89778.1	2471	KS-AT-DH-MT-ER-KR-ACP	PKS	Type I	Highly-reducing
PYI11208.1	2471	KS-AT-DH-MT-ER-KR-ACP	PKS	Type I	Highly-reducing
PYH51329.1	2471	KS-AT-DH-MT-ER-KR-ACP	PKS	Type I	Highly-reducing
EHA22576.1	2471	KS-AT-DH-MT-ER-KR-ACP	PKS	Type I	Highly-reducing
PYI34570.1	2470	KS-AT-DH-MT-ER-KR-ACP	PKS	Type I	Highly-reducing
PWY82224.1	2470	KS-AT-DH-MT-ER-KR-ACP	PKS	Type I	Highly-reducing
KJK63746.1	2470	KS-AT-DH-MT-ER-KR-ACP	PKS	Type I	Highly-reducing
PLB53959.1	2469	KS-AT-DH-MT-ER-KR-ACP	PKS	Type I	Highly-reducing
OJJ75882.1	2469	KS-AT-DH-MT-ER-KR-ACP	PKS	Type I	Highly-reducing
KIA75874.1	2469	KS-AT-DH-MT-ER-KR-ACP	PKS	Type I	Highly-reducing
RAH60548.1	2468	KS-AT-DH-MT-ER-KR-ACP	PKS	Type I	Highly-reducing
OJI87802.1	2468	KS-AT-DH-MT-ER-KR-ACP	PKS	Type I	Highly-reducing
OJI96712.1	2468	KS-AT-DH-MT-ER-KR-ACP	PKS	Type I	Highly-reducing
KKK18896.1	2468	KS-AT-DH-MT-ER-KR-ACP	PKS	Type I	Highly-reducing
EHA28496.1	2468	KS-AT-DH-MT-ER-KR-ACP	PKS	Type I	Highly-reducing
OJZ87437.1	2467	KS-AT-DH-MT-ER-KR-ACP	PKS	Type I	Highly-reducing
OJI81211.1	2467	KS-AT-DH-MT-ER-KR-ACP	PKS	Type I	Highly-reducing
OJI79585.1	2467	KS-AT-DH-MT-ER-KR-ACP	PKS	Type I	Highly-reducing
RAK78840.1	2466	KS-AT-DH-MT-ER-KR-ACP	PKS	Type I	Highly-reducing
PYH62142.1	2466	KS-AT-DH-MT-ER-KR-ACP	PKS	Type I	Highly-reducing
OJJ99176.1	2466	KS-AT-DH-MT-ER-KR-ACP	PKS	Type I	Highly-reducing
OJJ70432.1	2466	KS-AT-DH-MT-ER-KR-ACP	PKS	Type I	Highly-reducing
RAK88197.1	2465	KS-AT-DH-MT-ER-KR-ACP	PKS	Type I	Highly-reducing
PLN77266.1	2465	KS-AT-DH-MT-ER-KR-ACP	PKS	Type I	Highly-reducing
OJI80755.1	2465	KS-AT-DH-MT-ER-KR-ACP	PKS	Type I	Highly-reducing
RDH36173.1	2463	KS-AT-DH-MT-ER-KR-ACP	PKS	Type I	Highly-reducing
RAK91539.1	2463	KS-AT-DH-MT-ER-KR-ACP	PKS	Type I	Highly-reducing
EDP53389.1	2463	KS-AT-DH-ER-KR-ACP	PKS	Type I	Highly-reducing
RDH33968.1	2462	KS-AT-DH-MT-ER-KR-ACP	PKS	Type I	Highly-reducing
RDH14427.1	2462	KS-AT-DH-MT-ER-KR-ACP	PKS	Type I	Highly-reducing
RAH87411.1	2462	KS-AT-DH-MT-ER-KR-ACP	PKS	Type I	Highly-reducing
PYH61746.1	2462	KS-AT-DH-MT-ER-KR-ACP	PKS	Type I	Highly-reducing
EDP49172.1	2462	KS-AT-DH-ER-KR-ACP	PKS	Type I	Highly-reducing
KEY82957.1	2462	KS-AT-DH-ER-KR-ACP	PKS	Type I	Highly-reducing
EHA23246.1	2462	KS-AT-DH-MT-ER-KR-ACP	PKS	Type I	Highly-reducing
EAL85129.1	2462	KS-AT-DH-ER-KR-ACP	PKS	Type I	Highly-reducing
RAQ62383.1	2460	KS-AT-DH-MT-ER-KR-ACP	PKS	Type I	Highly-reducing
RAQ57540.1	2460	KS-AT-DH-MT-ER-KR-ACP	PKS	Type I	Highly-reducing
RAL13732.1	2460	KS-AT-DH-MT-ER-KR-ACP	PKS	Type I	Highly-reducing
KJK67481.1	2460	KS-AT-DH-MT-ER-KR-ACP	PKS	Type I	Highly-reducing
KDE81766.1	2460	KS-AT-DH-MT-ER-KR-ACP	PKS	Type I	Highly-reducing
EIT75368.1	2460	KS-AT-DH-MT-ER-KR-ACP	PKS	Type I	Highly-reducing
RAK84848.1	2459	KS-AT-DH-MT-ER-KR-ACP	PKS	Type I	Highly-reducing
PYH69410.1	2459	KS-AT-DH-MT-ER-KR-ACP	PKS	Type I	Highly-reducing
PWY84422.1	2459	KS-AT-DH-MT-ER-KR-ACP	PKS	Type I	Highly-reducing
OXN11198.1	2459	KS-AT-DH-MT-ER-KR-ACP	PKS	Type I	Highly-reducing
OJI84681.1	2459	KS-AT-DH-MT-ER-KR-ACP	PKS	Type I	Highly-reducing
RDH32385.1	2458	KS-AT-DH-MT-ER-KR-ACP	PKS	Type I	Highly-reducing
RAK94202.1	2458	KS-AT-DH-ER-KR-ACP	PKS	Type I	Highly-reducing
PYI32253.1	2458	KS-AT-DH-MT-ER-KR-ACP	PKS	Type I	Highly-reducing
PLB46464.1	2458	KS-AT-DH-MT-ER-KR-ACP	PKS	Type I	Highly-reducing
KMK58611.1	2458	KS-AT-DH-MT-ER-KR-ACP	PKS	Type I	Highly-reducing
RDW64324.1	2457	KS-AT-DH-MT-ER-KR-ACP	PKS	Type I	Highly-reducing
RAK84168.1	2457	KS-AT-DH-MT-ER-KR-ACP	PKS	Type I	Highly-reducing
PYH32865.1	2457	KS-AT-DH-MT-ER-KR-ACP	PKS	Type I	Highly-reducing
OJJ73134.1	2457	KS-AT-DH-MT-ER-KR-ACP	PKS	Type I	Highly-reducing
EAW17052.1	2457	KS-AT-DH-MT-ER-KR-ACP	PKS	Type I	Highly-reducing
PWY66610.1	2456	KS-AT-DH-MT-ER-KR-ACP	PKS	Type I	Highly-reducing
OJJ29758.1	2456	KS-AT-DH-MT-ER-KR-ACP	PKS	Type I	Highly-reducing
OJI85471.1	2456	KS-AT-DH-MT-ER-KR-ACP	PKS	Type I	Highly-reducing
KMK57021.1	2456	KS-AT-DH-ER-KR-ACP	PKS	Type I	Highly-reducing
RAK85039.1	2455	KS-AT-DH-MT-ER-KR-ACP	PKS	Type I	Highly-reducing
PYI02487.1	2455	KS-AT-DH-MT-ER-KR-ACP	PKS	Type I	Highly-reducing
PYH86334.1	2455	KS-AT-DH-MT-ER-KR-ACP	PKS	Type I	Highly-reducing
RDH18991.1	2454	KS-AT-DH-MT-ER-KR-ACP	PKS	Type I	Highly-reducing
PWY91664.1	2454	KS-AT-DH-MT-ER-KR-ACP	PKS	Type I	Highly-reducing
PYH29134.1	2453	KS-AT-DH-MT-ER-KR-ACP	PKS	Type I	Highly-reducing
EAU31345.1	2453	KS-AT-DH-MT-ER-KR-ACP	PKS	Type I	Highly-reducing
PYI01215.1	2452	KS-AT-DH-MT-ER-KR-ACP	PKS	Type I	Highly-reducing
PYH55372.1	2452	KS-AT-DH-MT-ER-KR-ACP	PKS	Type I	Highly-reducing
OJI86824.1	2452	KS-AT-DH-MT-ER-KR-ACP	PKS	Type I	Highly-reducing
OGM39692.1	2452	KS-AT-DH-MT-ER-KR-ACP	PKS	Type I	Highly-reducing
EAU29417.1	2452	KS-AT-DH-MT-ER-KR-ACP	PKS	Type I	Highly-reducing
RAQ57803.1	2450	KS-AT-DH-MT-ER-KR-ACP	PKS	Type I	Highly-reducing
PYH67417.1	2450	KS-AT-DH-MT-ER-KR-ACP	PKS	Type I	Highly-reducing
RAK74643.1	2449	KS-AT-DH-MT-ER-KR-ACP	PKS	Type I	Highly-reducing
PYH52969.1	2449	KS-AT-DH-MT-ER-KR-ACP	PKS	Type I	Highly-reducing
PWY90345.1	2449	KS-AT-DH-ER-KR-ACP	PKS	Type I	Highly-reducing
OJJ65900.1	2449	KS-AT-DH-MT-ER-KR-ACP	PKS	Type I	Highly-reducing
OJJ41603.1	2449	KS-AT-DH-MT-ER-KR-ACP	PKS	Type I	Highly-reducing
EAA64124.1	2449	KS-AT-DH-MT-ER-KR-ACP	PKS	Type I	Highly-reducing
RAK82226.1	2448	KS-AT-DH-MT-ER-KR-ACP	PKS	Type I	Highly-reducing
RAH69388.1	2447	KS-AT-DH-MT-ER-KR-ACP	PKS	Type I	Highly-reducing
PYH80087.1	2447	KS-AT-DH-MT-ER-KR-ACP	PKS	Type I	Highly-reducing
PYH32029.1	2447	KS-AT-DH-MT-ER-KR-ACP	PKS	Type I	Highly-reducing
PKY03457.1	2447	KS-AT-DH-MT-ER-KR-ACP	PKS	Type I	Highly-reducing
PWY71104.1	2446	KS-AT-DH-MT-ER-KR-ACP	PKS	Type I	Highly-reducing
PLB37997.1	2446	KS-AT-DH-MT-ER-KR-ACP	PKS	Type I	Highly-reducing
OJJ78181.1	2446	KS-AT-DH-ER-KR-ACP	PKS	Type I	Highly-reducing
PYI03858.1	2445	KS-AT-DH-MT-ER-KR-ACP	PKS	Type I	Highly-reducing
PYH28781.1	2445	KS-AT-DH-MT-ER-KR-ACP	PKS	Type I	Highly-reducing
OJJ53336.1	2445	KS-AT-DH-MT-ER-KR-ACP	PKS	Type I	Highly-reducing
OJJ08408.1	2445	KS-AT-DH-MT-ER-KR-ACP	PKS	Type I	Highly-reducing
EAW07064.1	2444	KS-AT-DH-MT-ER-KR-ACP	PKS	Type I	Highly-reducing
KIA75578.1	2444	KS-AT-DH-MT-ER-KR-ACP	PKS	Type I	Highly-reducing
RMZ44288.1	2443	KS-AT-DH-MT-ER-KR-ACP	PKS	Type I	Highly-reducing
RDH32973.1	2443	KS-AT-DH-MT-ER-KR-ACP	PKS	Type I	Highly-reducing
RAQ45582.1	2443	KS-AT-DH-MT-ER-KR-ACP	PKS	Type I	Highly-reducing
RAH67812.1	2443	KS-AT-DH-MT-ER-KR-ACP	PKS	Type I	Highly-reducing
PIG86563.1	2443	KS-AT-DH-MT-ER-KR-ACP	PKS	Type I	Highly-reducing
ODM22003.1	2443	KS-AT-DH-ER-KR-ACP	PKS	Type I	Highly-reducing
OJJ83634.1	2442	KS-AT-DH-ER-KR-ACP	PKS	Type I	Highly-reducing
PIG90142.1	2441	KS-AT-DH-MT-ER-KR-ACP	PKS	Type I	Highly-reducing
RDK46457.1	2440	KS-AT-DH-MT-ER-KR-ACP	PKS	Type I	Highly-reducing
RDH22954.1	2440	KS-AT-DH-MT-ER-KR-ACP	PKS	Type I	Highly-reducing
RAK86450.1	2440	KS-AT-DH-MT-ER-KR-ACP	PKS	Type I	Highly-reducing
PYI24538.1	2440	KS-AT-DH-MT-ER-KR-ACP	PKS	Type I	Highly-reducing
PYH73636.1	2440	KS-AT-DH-MT-ER-KR-ACP	PKS	Type I	Highly-reducing
PLN86691.1	2440	KS-AT-DH-MT-ER-KR-ACP	PKS	Type I	Highly-reducing
EHA21280.1	2440	KS-AT-DH-MT-ER-KR-ACP	PKS	Type I	Highly-reducing
PYI32255.1	2439	KS-AT-DH-MT-ER-KR-ACP	PKS	Type I	Highly-reducing
PLB47777.1	2439	KS-AT-DH-ER-KR-ACP	PKS	Type I	Highly-reducing
OOF92089.1	2439	KS-AT-DH-MT-ER-KR-ACP	PKS	Type I	Highly-reducing
RAL03184.1	2438	KS-AT-DH-MT-ER-KR-ACP	PKS	Type I	Highly-reducing
PYI01233.1	2437	KS-AT-DH-ER-KR-ACP	PKS	Type I	Highly-reducing
PLN85920.1	2437	KS-AT-DH-MT-ER-KR-ACP	PKS	Type I	Highly-reducing
OJI87738.1	2437	KS-AT-DH-MT-ER-KR-ACP	PKS	Type I	Highly-reducing
KNG83443.1	2437	KS-AT-DH-MT-ER-KR-ACP	PKS	Type I	Highly-reducing
RAH84283.1	2436	KS-AT-DH-MT-ER-KR-ACP	PKS	Type I	Highly-reducing
RAH50676.1	2436	KS-AT-DH-MT-ER-KR-ACP	PKS	Type I	Highly-reducing
PYI23450.1	2436	KS-AT-DH-MT-ER-KR-ACP	PKS	Type I	Highly-reducing
PLN76155.1	2436	KS-AT-DH-MT-ER-KR-ACP	PKS	Type I	Highly-reducing
OOO07596.1	2436	KS-AT-DH-MT-ER-KR-ACP	PKS	Type I	Highly-reducing
OJJ95089.1	2436	KS-AT-DH-MT-ER-KR-ACP	PKS	Type I	Highly-reducing
OGM48698.1	2436	KS-AT-DH-MT-ER-KR-ACP	PKS	Type I	Highly-reducing
RAH52503.1	2435	KS-AT-DH-MT-ER-KR-ACP	PKS	Type I	Highly-reducing
AGI05041.1	2435	KS-AT-DH-ER-KR-ACP	PKS	Type I	Highly-reducing
RDW76877.1	2434	KS-AT-DH-MT-ER-KR-ACP	PKS	Type I	Highly-reducing
RAH64406.1	2434	KS-AT-DH-MT-ER-KR-ACP	PKS	Type I	Highly-reducing
PYI31307.1	2434	KS-AT-DH-MT-ER-KR-ACP	PKS	Type I	Highly-reducing
OJI91114.1	2434	KS-AT-DH-MT-ER-KR-ACP	PKS	Type I	Highly-reducing
RAH78917.1	2433	KS-AT-DH-ER-KR-ACP	PKS	Type I	Highly-reducing
PYH73194.1	2433	KS-AT-DH-MT-ER-KR-ACP	PKS	Type I	Highly-reducing
PWY70902.1	2433	KS-AT-DH-MT-ER-KR-ACP	PKS	Type I	Highly-reducing
PIG90374.1	2433	KS-AT-DH-MT-ER-KR-ACP	PKS	Type I	Highly-reducing
OJZ82246.1	2433	KS-AT-DH-MT-ER-KR-ACP	PKS	Type I	Highly-reducing
RDH29102.1	2432	KS-AT-DH-MT-ER-KR-ACP	PKS	Type I	Highly-reducing
PKY05100.1	2432	KS-AT-DH-ER-KR-ACP	PKS	Type I	Highly-reducing
OGM47171.1	2432	KS-AT-DH-MT-ER-KR-ACP	PKS	Type I	Highly-reducing
EHA19698.1	2432	KS-AT-DH-MT-ER-KR-ACP	PKS	Type I	Highly-reducing
RAQ68107.1	2431	KS-AT-DH-MT-ER-KR-ACP	PKS	Type I	Highly-reducing
PLB39701.1	2431	KS-AT-DH-ER-KR-ACP	PKS	Type I	Highly-reducing
OXN26591.1	2431	KS-AT-DH-ER-KR-ACP	PKS	Type I	Highly-reducing
RAK74308.1	2430	KS-AT-DH-MT-ER-KR-ACP	PKS	Type I	Highly-reducing
RDK41607.1	2429	KS-AT-DH-MT-ER-KR-ACP	PKS	Type I	Highly-reducing
OXN23359.1	2429	KS-AT-DH-ER-KR-ACP	PKS	Type I	Highly-reducing
OJI88192.1	2429	KS-AT-DH-MT-ER-KR-ACP	PKS	Type I	Highly-reducing
PYH31307.1	2427	KS-AT-DH-MT-ER-KR-ACP	PKS	Type I	Highly-reducing
OJZ83585.1	2427	KS-AT-DH-MT-ER-KR-ACP	PKS	Type I	Highly-reducing
RDK43806.1	2426	KS-AT-DH-MT-ER-KR-ACP	PKS	Type I	Highly-reducing
RAL04559.1	2426	KS-AT-DH-ER-KR-ACP	PKS	Type I	Highly-reducing
PKX89491.1	2426	KS-AT-DH-ER-KR-ACP	PKS	Type I	Highly-reducing
OJZ83134.1	2426	KS-AT-DH-MT-ER-KR-ACP	PKS	Type I	Highly-reducing
EAU33224.1	2426	KS-AT-DH-MT-ER-KR-ACP	PKS	Type I	Highly-reducing
OJK01160.1	2425	KS-AT-DH-ER-KR-ACP	PKS	Type I	Highly-reducing
OXN24711.1	2424	KS-AT-DH-MT-ER-KR-ACP	PKS	Type I	Highly-reducing
OXN07566.1	2424	KS-AT-DH-MT-ER-KR-ACP	PKS	Type I	Highly-reducing
PYH30922.1	2423	KS-AT-DH-MT-ER-KR-ACP	PKS	Type I	Highly-reducing
KIA75786.1	2423	KS-AT-DH-ER-KR-ACP	PKS	Type I	Highly-reducing
OJZ83788.1	2422	KS-AT-DH-MT-ER-KR-ACP	PKS	Type I	Highly-reducing
OJJ07785.1	2422	KS-AT-DH-MT-ER-KR-ACP	PKS	Type I	Highly-reducing
OJJ95935.1	2421	KS-AT-DH-MT-ER-KR-ACP	PKS	Type I	Highly-reducing
EAW12416.1	2421	KS-AT-DH-MT-ER-KR-ACP	PKS	Type I	Highly-reducing
KJK66018.1	2421	KS-AT-DH-MT-ER-KR-ACP	PKS	Type I	Highly-reducing
EHA19545.1	2421	KS-AT-DH-MT-ER-KR-ACP	PKS	Type I	Highly-reducing
PYH95483.1	2420	KS-AT-DH-MT-ER-KR-ACP	PKS	Type I	Highly-reducing
PYH88158.1	2419	KS-AT-DH-MT-ER-KR	PKS	Type I	Highly-reducing
KNG81092.1	2419	KS-AT-DH-MT-ER-KR-ACP	PKS	Type I	Highly-reducing
KIA75375.1	2419	KS-AT-DH-MT-ER-KR-ACP	PKS	Type I	Highly-reducing
RDH21186.1	2418	KS-AT-DH-ER-KR-ACP	PKS	Type I	Highly-reducing
PYH69274.1	2418	KS-AT-DH-MT-ER-KR-ACP	PKS	Type I	Highly-reducing
PYH56940.1	2418	KS-AT-DH-ER-KR-ACP	PKS	Type I	Highly-reducing
PWY82667.1	2417	KS-AT-DH-ER-KR-ACP	PKS	Type I	Highly-reducing
KOC16838.1	2417	KS-AT-DH-ER-KR-ACP	PKS	Type I	Highly-reducing
RDK38922.1	2415	KS-AT-DH-MT-ER-KR-ACP	PKS	Type I	Highly-reducing
RAL12372.1	2415	KS-AT-DH-MT-ER-KR-ACP	PKS	Type I	Highly-reducing
PWY85494.1	2415	KS-AT-DH-ER-KR-ACP	PKS	Type I	Highly-reducing
OJI85468.1	2415	KS-AT-DH-ER-KR-ACP	PKS	Type I	Highly-reducing
PLB54129.1	2414	KS-AT-DH-ER-KR-ACP	PKS	Type I	Highly-reducing
PLB39595.1	2414	KS-AT-DH-MT-ER-KR-ACP	PKS	Type I	Highly-reducing
OGM43504.1	2412	KS-AT-DH-ER-KR-ACP	PKS	Type I	Highly-reducing
KNG85583.1	2411	KS-AT-DH-ER-KR-ACP	PKS	Type I	Highly-reducing
EAA58453.1	2410	KS-AT-DH-MT-ER-KR-ACP	PKS	Type I	Highly-reducing
PKX89973.1	2409	KS-AT-DH-ER-KR-ACP	PKS	Type I	Highly-reducing
EAU32663.1	2409	KS-AT-DH-MT-ER-KR-ACP	PKS	Type I	Highly-reducing
RAH81576.1	2408	KS-AT-DH-ER-KR-ACP-TE	PKS	Type I	Highly-reducing
PYH86223.1	2408	KS-AT-DH-ER-KR-ACP-TE	PKS	Type I	Highly-reducing
KIA75675.1	2407	KS-AT-DH-ER-KR-ACP	PKS	Type I	Highly-reducing
PYI06457.1	2406	KS-AT-DH-MT-ER-KR-ACP	PKS	Type I	Highly-reducing
PWY79811.1	2406	KS-AT-DH-MT-ER-KR-ACP	PKS	Type I	Highly-reducing
EAU35165.1	2406	KS-AT-DH-ER-KR-ACP	PKS	Type I	Highly-reducing
RDW74448.1	2405	KS-AT-DH-ER-KR-ACP	PKS	Type I	Highly-reducing
PYI33455.1	2405	KS-AT-DH-MT-ER-KR-ACP	PKS	Type I	Highly-reducing
EAW23638.1	2405	KS-AT-DH-MT-ER-KR-ACP	PKS	Type I	Highly-reducing
KNG83279.1	2405	KS-AT-DH-MT-ER-KR-ACP	PKS	Type I	Highly-reducing
RDK38953.1	2404	KS-AT-DH-ER-KR-ACP	PKS	Type I	Highly-reducing
RAH58516.1	2404	KS-AT-DH-MT-ER-KR-ACP	PKS	Type I	Highly-reducing
PWY74765.1	2404	KS-AT-DH-MT-ER-KR-ACP	PKS	Type I	Highly-reducing
OJI85053.1	2404	KS-AT-DH-ER-KR-ACP	PKS	Type I	Highly-reducing
OJJ07905.1	2404	KS-AT-DH-MT-ER-KR-ACP	PKS	Type I	Highly-reducing
EAA64337.1	2404	KS-AT-DH-MT-ER-KR-ACP	PKS	Type I	Highly-reducing
THC90120.1	2403	KS-AT-DH-ER-KR-ACP-TE	PKS	Type I	Highly-reducing
RAK85213.1	2403	KS-AT-DH-ER-KR-ACP	PKS	Type I	Highly-reducing
PYH98982.1	2403	KS-AT-DH-MT-ER-KR-ACP	PKS	Type I	Highly-reducing
PYH39664.1	2403	KS-AT-DH-ER-KR-ACP	PKS	Type I	Highly-reducing
PLB55540.1	2403	KS-AT-DH-MT-ER-KR-ACP	PKS	Type I	Highly-reducing
EYE95336.1	2403	KS-AT-DH-ER-KR-ACP	PKS	Type I	Highly-reducing
PYH66279.1	2401	KS-AT-DH-MT-ER-KR-ACP	PKS	Type I	Highly-reducing
PYI36630.1	2399	KS-AT-DH-ER-KR-ACP	PKS	Type I	Highly-reducing
PYH96569.1	2398	KS-AT-DH-ER-KR-ACP	PKS	Type I	Highly-reducing
PKX88903.1	2398	KS-AT-DH-ER-KR-ACP	PKS	Type I	Highly-reducing
PWY81621.1	2397	KS-AT-DH-ER-KR-ACP	PKS	Type I	Highly-reducing
EAW19759.1	2397	KS-AT-DH-ER-KR-ACP	PKS	Type I	Highly-reducing
PYI36020.1	2396	KS-AT-DH-ER-KR-ACP	PKS	Type I	Highly-reducing
PYI20858.1	2396	KS-AT-DH-ER-KR-ACP	PKS	Type I	Highly-reducing
PYH43222.1	2395	KS-AT-DH-ER-KR-ACP	PKS	Type I	Highly-reducing
OJZ89749.1	2395	KS-AT-DH-ER-KR-ACP	PKS	Type I	Highly-reducing
OJZ89329.1	2395	KS-AT-DH-MT-ER-KR-ACP	PKS	Type I	Highly-reducing
KDE84160.1	2395	KS-AT-DH-ER-KR-ACP	PKS	Type I	Highly-reducing
EIT76972.1	2395	KS-AT-DH-ER-KR-ACP	PKS	Type I	Highly-reducing
KIA75969.1	2394	KS-AT-DH-ER-KR-ACP	PKS	Type I	Highly-reducing
PKY04110.1	2393	KS-AT-DH-ER-KR-ACP-TE	PKS	Type I	Highly-reducing
OJZ83511.1	2393	KS-AT-DH-ER-KR-ACP	PKS	Type I	Highly-reducing
KJK60822.1	2393	KS-AT-DH-ER-KR-ACP	PKS	Type I	Highly-reducing
THC88803.1	2391	KS-AT-DH-MT-ER-KR-ACP	PKS	Type I	Highly-reducing
RAH55380.1	2391	KS-AT-DH-MT-ER-KR-ACP	PKS	Type I	Highly-reducing
OJZ91137.1	2391	KS-AT-DH-MT-ER-KR-ACP	PKS	Type I	Highly-reducing
PWY86696.1	2390	KS-AT-DH-ER-KR-ACP	PKS	Type I	Highly-reducing
PLB49359.1	2389	KS-AT-DH-MT-ER-KR-ACP	PKS	Type I	Highly-reducing
PYI19445.1	2388	KS-AT-DH-ER-KR-ACP	PKS	Type I	Highly-reducing
PKX89956.1	2388	KS-AT-DH-ER-KR-ACP	PKS	Type I	Highly-reducing
OJJ74373.1	2388	KS-AT-DH-ER-KR-ACP	PKS	Type I	Highly-reducing
EAA61213.1	2388	KS-AT-DH-ER-KR-ACP	PKS	Type I	Highly-reducing
RAH84817.1	2387	KS-AT-DH-ER-KR-ACP	PKS	Type I	Highly-reducing
RAH43036.1	2387	KS-AT-DH-ER-KR-ACP	PKS	Type I	Highly-reducing
PYI29622.1	2387	KS-AT-DH-ER-KR-ACP	PKS	Type I	Highly-reducing
PYH46721.1	2387	KS-AT-DH-ER-KR-ACP	PKS	Type I	Highly-reducing
OJJ04870.1	2387	KS-AT-DH-ER-KR-ACP	PKS	Type I	Highly-reducing
KIA75504.1	2387	KS-AT-DH-ER-KR-ACP	PKS	Type I	Highly-reducing
AGC95324.1	2387	KS-AT-DH-ER-KR-ACP	PKS	Type I	Highly-reducing
PYH37625.1	2386	KS-AT-DH-MT-ER-KR-ACP	PKS	Type I	Highly-reducing
OJJ99633.1	2386	KS-AT-DH-MT-ER-KR-ACP	PKS	Type I	Highly-reducing
RMZ43212.1	2385	KS-AT-DH-ER-KR-ACP	PKS	Type I	Highly-reducing
RAQ78402.1	2385	KS-AT-DH-ER-KR-ACP	PKS	Type I	Highly-reducing
RAQ56929.1	2385	KS-AT-DH-ER-KR-ACP	PKS	Type I	Highly-reducing
RAQ47409.1	2385	KS-AT-DH-ER-KR-ACP	PKS	Type I	Highly-reducing
RAK81976.1	2385	KS-AT-DH-ER-KR-ACP	PKS	Type I	Highly-reducing
RAH65909.1	2385	KS-AT-DH-ER-KR-ACP	PKS	Type I	Highly-reducing
KOC13416.1	2385	KS-AT-DH-ER-KR-ACP	PKS	Type I	Highly-reducing
KJK60669.1	2385	KS-AT-DH-ER-KR-ACP	PKS	Type I	Highly-reducing
RAK91918.1	2384	KS-AT-DH-ER-KR-ACP	PKS	Type I	Highly-reducing
RAH40566.1	2384	KS-AT-DH-MT-ER-KR-ACP	PKS	Type I	Highly-reducing
PYI31660.1	2384	KS-AT-DH-MT-ER-KR-ACP	PKS	Type I	Highly-reducing
PYI16208.1	2384	KS-AT-DH-MT-ER-KR-ACP	PKS	Type I	Highly-reducing
PYH39146.1	2384	KS-AT-DH-ER-KR-ACP	PKS	Type I	Highly-reducing
OJI83697.1	2384	KS-AT-DH-ER-KR-ACP	PKS	Type I	Highly-reducing
OGM46107.1	2384	KS-AT-DH-ER-KR-ACP	PKS	Type I	Highly-reducing
PIG85244.1	2383	KS-AT-DH-ER-KR-ACP	PKS	Type I	Highly-reducing
RAK74698.1	2381	KS-AT-DH-ER-KR-ACP	PKS	Type I	Highly-reducing
RAH80494.1	2381	KS-AT-DH-MT-ER-KR-ACP	PKS	Type I	Highly-reducing
RAH64472.1	2381	KS-AT-DH-ER-KR-ACP	PKS	Type I	Highly-reducing
THC90199.1	2380	KS-AT-DH-MT-ER-KR-ACP	PKS	Type I	Highly-reducing
RAH43138.1	2379	KS-AT-DH-MT-ER-KR-ACP	PKS	Type I	Highly-reducing
OJZ81972.1	2379	KS-AT-DH-ER-KR-ACP	PKS	Type I	Highly-reducing
OJJ78098.1	2379	KS-AT-DH-ER-KR-ACP	PKS	Type I	Highly-reducing
RDH37728.1	2378	KS-AT-DH-MT-ER-KR-ACP	PKS	Type I	Highly-reducing
PYI26893.1	2378	KS-AT-DH-MT-ER-KR	PKS	Type I	Highly-reducing
PKX97535.1	2378	KS-AT-DH-MT-ER-KR-ACP	PKS	Type I	Highly-reducing
OJZ90228.1	2378	KS-AT-DH-MT-ER-KR-ACP	PKS	Type I	Highly-reducing
OJI79696.1	2378	KS-AT-DH-ER-KR-ACP	PKS	Type I	Highly-reducing
RAK80831.1	2377	KS-AT-DH-MT-ER-KR-ACP	PKS	Type I	Highly-reducing
RAH68108.1	2377	KS-AT-DH-MT-ER-KR-ACP	PKS	Type I	Highly-reducing
PLB47412.1	2377	KS-AT-DH-ER-KR-ACP	PKS	Type I	Highly-reducing
THC98862.1	2376	KS-AT-DH-ER-KR-ACP	PKS	Type I	Highly-reducing
RAL12642.1	2376	KS-AT-DH-ER-KR-ACP	PKS	Type I	Highly-reducing
PYH78647.1	2376	KS-AT-DH-ER-KR-ACP	PKS	Type I	Highly-reducing
OJJ01853.1	2375	KS-AT-DH-MT-ER-KR-ACP	PKS	Type I	Highly-reducing
OGM43994.1	2375	KS-AT-DH-ER-KR-ACP	PKS	Type I	Highly-reducing
RMZ47988.1	2374	KS-AT-DH-ER-KR-ACP	PKS	Type I	Highly-reducing
RAQ76869.1	2374	KS-AT-DH-ER-KR-ACP	PKS	Type I	Highly-reducing
RAQ60072.1	2374	KS-AT-DH-ER-KR-ACP	PKS	Type I	Highly-reducing
RAQ51234.1	2374	KS-AT-DH-ER-KR-ACP	PKS	Type I	Highly-reducing
OOO06523.1	2374	KS-AT-DH-ER-KR-ACP	PKS	Type I	Highly-reducing
KNG89430.1	2374	KS-AT-DH-ER-KR-ACP	PKS	Type I	Highly-reducing
KDE78012.1	2374	KS-AT-DH-ER-KR-ACP	PKS	Type I	Highly-reducing
EIT74370.1	2374	KS-AT-DH-ER-KR-ACP	PKS	Type I	Highly-reducing
THC94003.1	2373	KS-AT-DH-ER-KR-ACP	PKS	Type I	Highly-reducing
PYH83208.1	2373	KS-AT-DH-ER-KR-ACP	PKS	Type I	Highly-reducing
PYH44059.1	2372	KS-AT-DH-ER-KR-ACP	PKS	Type I	Highly-reducing
OJJ99925.1	2371	KS-AT-DH-ER-KR-ACP	PKS	Type I	Highly-reducing
OJJ02001.1	2371	KS-AT-DH-ER-KR-ACP	PKS	Type I	Highly-reducing
RAH42322.1	2370	KS-AT-DH-ER-KR-ACP	PKS	Type I	Highly-reducing
PYH66658.1	2370	KS-AT-DH-ER-KR-ACP	PKS	Type I	Highly-reducing
RAH41845.1	2369	KS-AT-DH-MT-ER-KR-ACP	PKS	Type I	Highly-reducing
OOF98127.1	2369	KS-AT-DH-MT-ER-KR-ACP	PKS	Type I	Highly-reducing
PYH97832.1	2368	KS-AT-DH-MT-ER-KR-ACP	PKS	Type I	Highly-reducing
PTU21748.1	2367	KS-AT-DH-ER-KR-ACP	PKS	Type I	Highly-reducing
KIA76017.1	2367	KS-AT-DH-MT-ER-KR-ACP	PKS	Type I	Highly-reducing
OOF91847.1	2366	KS-AT-DH-ER-KR-ACP	PKS	Type I	Highly-reducing
PYI10693.1	2365	KS-AT-DH-ER-KR-ACP	PKS	Type I	Highly-reducing
PWY80872.1	2365	KS-AT-DH-ER-KR-ACP	PKS	Type I	Highly-reducing
PYI01585.1	2364	KS-AT-DH-ER-KR-ACP	PKS	Type I	Highly-reducing
PYI07708.1	2363	KS-AT-DH-MT-ER-KR-ACP	PKS	Type I	Highly-reducing
PWY61907.1	2363	KS-AT-DH-ER-KR-ACP	PKS	Type I	Highly-reducing
PLB46253.1	2363	KS-AT-DH-MT-ER-KR-ACP	PKS	Type I	Highly-reducing
PKX89224.1	2363	KS-AT-DH-ER-KR-ACP	PKS	Type I	Highly-reducing
KNG91625.1	2362	KS-AT-DH-ER-KR-ACP	PKS	Type I	Highly-reducing
OOF92934.1	2360	KS-AT-DH-ER-KR-ACP	PKS	Type I	Highly-reducing
PYH99747.1	2359	KS-AT-DH-ER-KR-ACP	PKS	Type I	Highly-reducing
OJJ76619.1	2359	KS-AT-DH-ER-KR-ACP	PKS	Type I	Highly-reducing
OJI83148.1	2358	KS-AT-DH-MT-ER-KR-ACP	PKS	Type I	Highly-reducing
EHA26223.1	2358	KS-AT-DH-MT-ER-KR-ACP	PKS	Type I	Highly-reducing
RAK90355.1	2357	KS-AT-DH-ER-KR-ACP	PKS	Type I	Highly-reducing
PWY89876.1	2357	KS-AT-DH-ER-KR-ACP	PKS	Type I	Highly-reducing
PWY82422.1	2357	KS-AT-DH-ER-KR-ACP	PKS	Type I	Highly-reducing
RAH53441.1	2356	KS-AT-DH-ER-KR-ACP	PKS	Type I	Highly-reducing
OJI82881.1	2356	KS-AT-DH-ER-KR-ACP	PKS	Type I	Highly-reducing
OJZ90887.1	2354	KS-AT-DH-ER-KR-ACP	PKS	Type I	Highly-reducing
EAU32666.1	2354	KS-AT-DH-MT-ER-KR-ACP	PKS	Type I	Highly-reducing
RAK90785.1	2353	KS-AT-DH-MT-ER-KR-ACP	PKS	Type I	Highly-reducing
RAK83310.1	2353	KS-AT-DH-ER-KR-ACP	PKS	Type I	Highly-reducing
RAH63166.1	2353	KS-AT-DH-MT-ER-KR-ACP	PKS	Type I	Highly-reducing
RAH53662.1	2353	KS-AT-DH-ER-KR-ACP	PKS	Type I	Highly-reducing
PYH67904.1	2353	KS-AT-DH-ER-KR-ACP	PKS	Type I	Highly-reducing
PYH31631.1	2353	KS-AT-DH-MT-ER-KR-ACP	PKS	Type I	Highly-reducing
PWY71320.1	2353	KS-AT-DH-MT-ER-KR-ACP	PKS	Type I	Highly-reducing
PIG83085.1	2353	KS-AT-DH-ER-KR-ACP	PKS	Type I	Highly-reducing
OJZ81656.1	2353	KS-AT-DH-ER-KR-ACP	PKS	Type I	Highly-reducing
OJI88527.1	2353	KS-AT-DH-MT-ER-KR-ACP	PKS	Type I	Highly-reducing
RDK42369.1	2352	KS-AT-DH-ER-KR-ACP	PKS	Type I	Highly-reducing
RDH20643.1	2352	KS-AT-DH-ER-KR-ACP	PKS	Type I	Highly-reducing
PYH55701.1	2352	KS-AT-DH-ER-KR-ACP	PKS	Type I	Highly-reducing
OJJ67662.1	2352	KS-AT-DH-ER-KR-ACP	PKS	Type I	Highly-reducing
PYH92913.1	2350	KS-AT-DH-MT-ER-KR-ACP	PKS	Type I	Highly-reducing
PYH39460.1	2350	KS-AT-DH-MT-ER-KR-ACP	PKS	Type I	Highly-reducing
OJJ33672.1	2349	KS-AT-DH-ER-KR-ACP	PKS	Type I	Highly-reducing
RDH19784.1	2348	KS-AT-DH-ER-KR-ACP	PKS	Type I	Highly-reducing
PLB53458.1	2348	KS-AT-DH-ER-KR-ACP	PKS	Type I	Highly-reducing
RAH54236.1	2347	KS-AT-DH-ER-KR-ACP	PKS	Type I	Highly-reducing
EHA24757.1	2347	KS-AT-DH-MT-ER-KR-ACP	PKS	Type I	Highly-reducing
EHA19289.1	2347	KS-AT-DH-ER-KR-ACP	PKS	Type I	Highly-reducing
PYI07025.1	2346	KS-AT-DH-ER-KR-ACP	PKS	Type I	Highly-reducing
RAH41065.1	2345	KS-AT-DH-ER-KR-ACP	PKS	Type I	Highly-reducing
OJK01834.1	2345	KS-AT-DH-ER-KR-ACP	PKS	Type I	Highly-reducing
PWY75027.1	2344	KS-AT-DH-MT-ER-KR-ACP	PKS	Type I	Highly-reducing
RDH21314.1	2341	KS-AT-DH-ER-KR-ACP	PKS	Type I	Highly-reducing
RAK89607.1	2341	KS-AT-DH-ER-KR-ACP	PKS	Type I	Highly-reducing
RDH35944.1	2340	KS-AT-DH-ER-KR-ACP	PKS	Type I	Highly-reducing
PYI04018.1	2340	KS-AT-DH-ER-KR-ACP	PKS	Type I	Highly-reducing
PLB51426.1	2339	KS-AT-DH-ER-KR-ACP	PKS	Type I	Highly-reducing
PYH57080.1	2338	KS-AT-DH-ER-KR-ACP	PKS	Type I	Highly-reducing
PYH71906.1	2337	KS-AT-DH-ER-KR-ACP	PKS	Type I	Highly-reducing
THC94268.1	2334	KS-AT-DH-MT-ER-KR-ACP	PKS	Type I	Highly-reducing
PYH85491.1	2334	KS-AT-DH-ER-KR-ACP	PKS	Type I	Highly-reducing
PYH67617.1	2334	KS-AT-DH-ER-KR-ACP	PKS	Type I	Highly-reducing
RAH56728.1	2332	KS-AT-DH-ER-KR-ACP	PKS	Type I	Highly-reducing
RAK99273.1	2331	KS-AT-DH-ER-KR-ACP	PKS	Type I	Highly-reducing
RAH60545.1	2331	KS-AT-DH-ER-KR-ACP	PKS	Type I	Highly-reducing
OOF94993.1	2329	KS-AT-DH-ER-KR-ACP	PKS	Type I	Highly-reducing
RAK71706.1	2328	KS-AT-DH-ER-KR-ACP	PKS	Type I	Highly-reducing
RAL04853.1	2327	KS-AT-DH-MT-ER-KR-ACP	PKS	Type I	Highly-reducing
PWY87347.1	2327	KS-AT-DH-MT-ER-KR-ACP	PKS	Type I	Highly-reducing
OJI87228.1	2327	KS-AT-DH-MT-ER-KR-ACP	PKS	Type I	Highly-reducing
RAK84317.1	2325	KS-AT-DH-ER-KR-ACP	PKS	Type I	Highly-reducing
RAL13057.1	2324	KS-AT-DH-ER-KR-ACP	PKS	Type I	Highly-reducing
PLB40578.1	2322	KS-AT-DH-MT-ER-KR-ACP	PKS	Type I	Highly-reducing
RDK38823.1	2319	KS-AT-DH-ER-KR-ACP	PKS	Type I	Highly-reducing
RAH55131.1	2318	KS-AT-DH-ER-KR-ACP	PKS	Type I	Highly-reducing
RDH36071.1	2316	KS-AT-DH-ER-KR-ACP	PKS	Type I	Highly-reducing
EAU36856.1	2315	KS-AT-DH-ER-KR-ACP	PKS	Type I	Highly-reducing
EHA28193.1	2313	KS-AT-DH-MT-ER-KR-ACP	PKS	Type I	Highly-reducing
RAH69705.1	2312	KS-AT-DH-ER-KR-ACP	PKS	Type I	Highly-reducing
OJZ92392.1	2305	KS-AT-DH-ER-KR-ACP	PKS	Type I	Highly-reducing
THC91910.1	2304	KS-AT-DH-ER-KR-ACP	PKS	Type I	Highly-reducing
RDH16088.1	2304	KS-AT-DH-ER-KR-ACP	PKS	Type I	Highly-reducing
RAH62166.1	2304	KS-AT-DH-ER-KR-ACP	PKS	Type I	Highly-reducing
OJI86822.1	2304	KS-AT-DH-ER-KR-ACP	PKS	Type I	Highly-reducing
PWY76505.1	2303	KS-AT-DH-ER-KR-ACP	PKS	Type I	Highly-reducing
PYH74110.1	2302	KS-AT-DH-ER-KR-ACP	PKS	Type I	Highly-reducing
PYH68297.1	2299	KS-AT-DH-ER-KR-ACP	PKS	Type I	Highly-reducing
PYI12619.1	2298	KS-AT-DH-ER-KR-ACP	PKS	Type I	Highly-reducing
PYI09473.1	2297	KS-AT-DH-MT-ER-KR-ACP	PKS	Type I	Highly-reducing
OJZ86820.1	2292	KS-AT-DH-ER-KR-ACP	PKS	Type I	Highly-reducing
RAK91537.1	2290	KS-AT-DH-ER-KR-ACP	PKS	Type I	Highly-reducing
PYH60026.1	2289	KS-AT-DH-ER-KR-ACP	PKS	Type I	Highly-reducing
PYH39458.1	2289	KS-AT-DH-ER-KR-ACP	PKS	Type I	Highly-reducing
EHA25794.1	2288	KS-AT-DH-MT-ER-KR	PKS	Type I	Highly-reducing
PKX97840.1	2287	KS-AT-DH-ER-KR-ACP	PKS	Type I	Highly-reducing
OGM50081.1	2286	KS-AT-DH-ER-KR-ACP	PKS	Type I	Highly-reducing
PYH58044.1	2285	KS-AT-DH-ER-KR-ACP	PKS	Type I	Highly-reducing
EHA26583.1	2285	KS-AT-DH-ER-KR-ACP	PKS	Type I	Highly-reducing
OJJ29662.1	2284	KS-AT-DH-ER-KR	PKS	Type I	Highly-reducing
PYH94535.1	2283	KS-AT-DH-MT-ER-KR-ACP	PKS	Type I	Highly-reducing
RDK46056.1	2281	KS-AT-DH-ER-KR-ACP	PKS	Type I	Highly-reducing
PYI20162.1	2277	KS-AT-DH-MT-ER-KR-ACP	PKS	Type I	Highly-reducing
KKK18965.1	2277	KS-AT-DH-MT-ER-KR-ACP	PKS	Type I	Highly-reducing
PWY95017.1	2274	KS-AT-DH-ER-KR-ACP	PKS	Type I	Highly-reducing
RJE19107.1	2273	KS-AT-DH-ER-KR-ACP	PKS	Type I	Highly-reducing
RAK98996.1	2272	KS-AT-DH-ER-KR-ACP	PKS	Type I	Highly-reducing
RAH79597.1	2258	KS-AT-DH-MT-ER-KR-ACP	PKS	Type I	Highly-reducing
RDH28640.1	2257	KS-AT-DH-ER-KR-ACP	PKS	Type I	Highly-reducing
PLB48691.1	2257	KS-AT-DH-MT-ER-KR-ACP	PKS	Type I	Highly-reducing
OJJ68129.1	2254	KS-AT-DH-ER-KR-ACP	PKS	Type I	Highly-reducing
PYH30071.1	2251	KS-AT-DH-ER-KR-ACP	PKS	Type I	Highly-reducing
OJZ90032.1	2251	KS-AT-DH-ER-KR-ACP	PKS	Type I	Highly-reducing
PWY84328.1	2250	KS-AT-DH-ER-KR-ACP	PKS	Type I	Highly-reducing
RDH24327.1	2249	KS-AT-DH-ER-KR-ACP	PKS	Type I	Highly-reducing
PYH37348.1	2249	KS-AT-DH-ER-KR-ACP	PKS	Type I	Highly-reducing
PYH69491.1	2247	KS-AT-DH-ER-KR-ACP	PKS	Type I	Highly-reducing
PYH88109.1	2246	KS-AT-DH-ER-KR-ACP	PKS	Type I	Highly-reducing
RDH37113.1	2242	KS-AT-DH-ER-KR-ACP	PKS	Type I	Highly-reducing
PYH28434.1	2241	KS-AT-DH-ER-KR-ACP	PKS	Type I	Highly-reducing
RAH54704.1	2239	KS-AT-DH-ER-KR-ACP	PKS	Type I	Highly-reducing
OJI84774.1	2239	KS-AT-DH-ER-KR-ACP	PKS	Type I	Highly-reducing
RDK45637.1	2237	KS-AT-DH-ER-KR-ACP	PKS	Type I	Highly-reducing
RDH21740.1	2237	KS-AT-DH-ER-KR-ACP	PKS	Type I	Highly-reducing
PYH50997.1	2237	KS-AT-DH-ER-KR-ACP	PKS	Type I	Highly-reducing
RAK84933.1	2227	KS-AT-DH-ER-KR-ACP	PKS	Type I	Highly-reducing
EAA61177.1	2221	KS-AT-DH-ER-KR-ACP	PKS	Type I	Highly-reducing
PYH44099.1	2220	KS-AT-DH-MT-ER-KR-ACP	PKS	Type I	Highly-reducing
THC92577.1	2219	KS-AT-DH-MT-ER-KR-ACP	PKS	Type I	Highly-reducing
EAU32451.1	2217	KS-AT-DH-ER-KR-ACP	PKS	Type I	Highly-reducing
PWY82065.1	2215	KS-AT-DH-MT-ER-KR-ACP	PKS	Type I	Highly-reducing
OJJ70102.1	2215	KS-AT-DH-ER-KR-ACP	PKS	Type I	Highly-reducing
RAK94427.1	2213	KS-AT-DH-ER-KR-ACP	PKS	Type I	Highly-reducing
KNG88285.1	2212	KS-AT-DH-MT-ER-KR-ACP	PKS	Type I	Highly-reducing
PLN77506.1	2211	KS-AT-DH-ER-KR-ACP-TE	PKS	Type I	Highly-reducing
EHA18784.1	2211	KS-AT-DH-ER-KR-ACP	PKS	Type I	Highly-reducing
RDH30314.1	2210	KS-AT-DH-ER-KR-ACP	PKS	Type I	Highly-reducing
OJZ85218.1	2210	KS-AT-DH-ER-KR-ACP	PKS	Type I	Highly-reducing
OJI80367.1	2209	KS-AT-DH-ER-KR-ACP	PKS	Type I	Highly-reducing
RDK40292.1	2205	KS-AT-DH-ER-KR-ACP	PKS	Type I	Highly-reducing
EAU30225.1	2205	KS-AT-DH-MT-ER-KR	PKS	Type I	Highly-reducing
OJJ39118.1	2203	KS-AT-DH-ER-KR-ACP	PKS	Type I	Highly-reducing
EHA27408.1	2202	KS-AT-DH-ER-KR-ACP	PKS	Type I	Highly-reducing
RAK89112.1	2200	KS-AT-DH-ER-KR-ACP	PKS	Type I	Highly-reducing
RAH59083.1	2200	KS-AT-DH-ER-KR-ACP	PKS	Type I	Highly-reducing
PWY75764.1	2200	KS-AT-DH-ER-KR-ACP	PKS	Type I	Highly-reducing
EHA25422.1	2198	KS-AT-DH-ER-KR-ACP	PKS	Type I	Highly-reducing
PWY96147.1	2184	KS-AT-DH-ER-KR-ACP	PKS	Type I	Highly-reducing
RAH60136.1	2179	KS-AT-DH-ER-KR-ACP	PKS	Type I	Highly-reducing
OJI79672.1	2167	KS-AT-DH-MT-ER-KR	PKS	Type I	Highly-reducing
EAW19771.1	2164	KS-AT-DH-ER-KR-ACP	PKS	Type I	Highly-reducing
PYH71009.1	2161	KS-AT-DH-ER-KR-ACP	PKS	Type I	Highly-reducing
RAL02511.1	2128	KS-AT-DH-ER-KR-ACP	PKS	Type I	Highly-reducing
EHA19606.1	2122	KS-AT-DH-ER-KR-ACP	PKS	Type I	Highly-reducing
PYH31947.1	2085	KS-AT-DH-ER-KR-ACP	PKS	Type I	Highly-reducing
PLB36519.1	1973	KS-AT-DH-ER-KR-ACP-TE	PKS	Type I	Highly-reducing
RAK74691.1	1938	KS-AT-DH-ER-KR-ACP	PKS	Type I	Highly-reducing
PYH99567.1	1912	KS-AT-DH-ER-KR-ACP	PKS	Type I	Highly-reducing
PYH93849.1	1580	KS-AT-DH-ER-KR-ACP	PKS	Type I	Highly-reducing
PWY78031.1	3188	SAT-KS-AT-PT-ACP-MT-TR	PKS	Type I	Non-reducing
OJJ61573.1	3105	KS-AT-PT-ACP-MT-TR	PKS	Type I	Non-reducing
KKK23055.1	2996	SAT-KS-AT-PT-ACP-MT-TR	PKS	Type I	Non-reducing
OGM39937.1	2906	SAT-KS-AT-PT-ACP-MT-TR	PKS	Type I	Non-reducing
PYH43665.1	2817	KS-AT-PT-ACP-MT-TR	PKS	Type I	Non-reducing
RAL03538.1	2801	SAT-KS-AT-PT-ACP-ACP-MT-TR	PKS	Type I	Non-reducing
EAA65602.1	2793	SAT-KS-AT-PT-ACP-MT-TR	PKS	Type I	Non-reducing
OGM49360.1	2771	KR-KS-AT-PT-ACP-ACP-MT-TE	PKS	Type I	Non-reducing
EAU31923.1	2737	KS-AT-PT-ACP-MT-TR	PKS	Type I	Non-reducing
RDW76683.1	2719	SAT-KS-AT-PT-ACP-MT-TR	PKS	Type I	Non-reducing
KJK62551.1	2689	KR-KS-AT-PT-ACP-ACP-MT-TE	PKS	Type I	Non-reducing
KIA75890.1	2679	SAT-KS-AT-PT-ACP-ACP-TE	PKS	Type I	Non-reducing
OJJ06454.1	2677	SAT-KS-AT-PT-ACP-ACP-MT-TR	PKS	Type I	Non-reducing
RDK38725.1	2659	SAT-KS-AT-PT-ACP-ACP-MT-TR	PKS	Type I	Non-reducing
RDH27595.1	2659	SAT-KS-AT-PT-ACP-ACP-MT-TR	PKS	Type I	Non-reducing
RAK89091.1	2651	KR-KS-AT-PT-ACP-ACP-MT-TE	PKS	Type I	Non-reducing
RHZ51788.1	2649	SAT-KS-AT-PT-ACP-MT-TR	PKS	Type I	Non-reducing
RAQ50778.1	2649	KR-KS-AT-PT-ACP-ACP-MT-TE	PKS	Type I	Non-reducing
KOC07166.1	2649	KR-KS-AT-PT-ACP-ACP-MT-TE	PKS	Type I	Non-reducing
KDE83735.1	2647	KR-KS-AT-PT-ACP-ACP-MT-TE	PKS	Type I	Non-reducing
EIT79328.1	2647	KR-KS-AT-PT-ACP-ACP-MT-TE	PKS	Type I	Non-reducing
RMZ38381.1	2645	KR-KS-AT-PT-ACP-ACP-MT-TE	PKS	Type I	Non-reducing
OJI87755.1	2642	KR-KS-AT-PT-ACP-ACP-MT-TE	PKS	Type I	Non-reducing
RAL09587.1	2639	SAT-KS-AT-PT-ACP-MT-TR	PKS	Type I	Non-reducing
PYI01676.1	2636	KR-KS-AT-PT-ACP-ACP-MT-TE	PKS	Type I	Non-reducing
PWY75783.1	2636	KR-KS-AT-PT-ACP-ACP-MT-TE	PKS	Type I	Non-reducing
PIG81785.1	2636	KR-KS-AT-PT-ACP-ACP-MT-TE	PKS	Type I	Non-reducing
OOO04397.1	2636	KR-KS-AT-PT-ACP-ACP-MT-TE	PKS	Type I	Non-reducing
KNG86665.1	2633	KR-KS-AT-PT-ACP-ACP-MT-TE	PKS	Type I	Non-reducing
RDK42646.1	2632	KR-KS-AT-PT-ACP-ACP-MT-TE	PKS	Type I	Non-reducing
RDH26878.1	2632	KR-KS-AT-PT-ACP-ACP-MT-TE	PKS	Type I	Non-reducing
OJZ81873.1	2629	SAT-KS-AT-PT-ACP-MT-TR	PKS	Type I	Non-reducing
PWY70789.1	2624	KR-KS-AT-PT-ACP-ACP-MT-TE	PKS	Type I	Non-reducing
RDH18927.1	2620	KR-KS-AT-PT-ACP-ACP-MT-TE	PKS	Type I	Non-reducing
EAW17018.1	2620	SAT-KS-AT-PT-ACP-MT-TR	PKS	Type I	Non-reducing
PYH81305.1	2619	SAT-KS-AT-PT-ACP-ACP-MT-TE	PKS	Type I	Non-reducing
RDK41564.1	2617	SAT-KS-AT-PT-ACP-MT-TR	PKS	Type I	Non-reducing
RDH32430.1	2617	SAT-KS-AT-PT-ACP-MT-TR	PKS	Type I	Non-reducing
RDH18947.1	2617	SAT-KS-AT-PT-ACP-MT-TR	PKS	Type I	Non-reducing
PWY76491.1	2616	SAT-KS-AT-PT-ACP-ACP-TE	PKS	Type I	Non-reducing
OXN23459.1	2616	SAT-KS-AT-PT-ACP	PKS	Type I	Non-reducing
PLB44277.1	2614	SAT-KS-AT-PT-ACP-MT-TR	PKS	Type I	Non-reducing
RAK98984.1	2608	SAT-KS-AT-PT-ACP-ACP-MT-TE	PKS	Type I	Non-reducing
KNG83914.1	2608	SAT-KS-AT-PT-ACP-MT-TR	PKS	Type I	Non-reducing
RLL93237.1	2607	SAT-KS-AT-PT-ACP-MT-TR	PKS	Type I	Non-reducing
RHZ67843.1	2607	SAT-KS-AT-PT-ACP-MT-TR	PKS	Type I	Non-reducing
PTU20439.1	2606	SAT-KS-AT-PT-ACP-ACP-MT-TE	PKS	Type I	Non-reducing
KKK24813.1	2606	SAT-KS-AT-PT-ACP-ACP-MT-TE	PKS	Type I	Non-reducing
KKK20296.1	2606	SAT-KS-AT-PT-ACP-ACP-MT-TE	PKS	Type I	Non-reducing
OXN27729.1	2605	SAT-KS-AT-PT-ACP-ACP-MT-TE	PKS	Type I	Non-reducing
OJI80342.1	2605	KR-KS-AT-PT-ACP-ACP-MT-TE	PKS	Type I	Non-reducing
PLB49342.1	2604	KR-KS-AT-PT-ACP-ACP-MT-TE	PKS	Type I	Non-reducing
RAK80213.1	2603	KS-AT-PT-ACP-ACP-MT-TE	PKS	Type I	Non-reducing
OJZ83185.1	2601	KR-KS-AT-PT-ACP-ACP-MT-TE	PKS	Type I	Non-reducing
PYH53017.1	2599	SAT-KS-AT-PT-ACP-MT-TR	PKS	Type I	Non-reducing
EHA28237.1	2599	SAT-KS-AT-PT-ACP-MT-TR	PKS	Type I	Non-reducing
EAW12049.1	2597	SAT-KS-AT-PT-ACP-MT-TR	PKS	Type I	Non-reducing
EYE91696.1	2595	SAT-KS-AT-PT-ACP-MT-TR	PKS	Type I	Non-reducing
PWY71385.1	2593	KS-AT-PT-ACP-MT-TR	PKS	Type I	Non-reducing
PKX97737.1	2592	SAT-KS-AT-PT-ACP-ACP-MT	PKS	Type I	Non-reducing
PYH98411.1	2590	SAT-KS-AT-PT-ACP-MT-TR	PKS	Type I	Non-reducing
EAU35431.1	2590	SAT-KS-AT-PT-ACP-ACP-MT-TE	PKS	Type I	Non-reducing
RAK90851.1	2589	KS-AT-PT-ACP-MT-TR	PKS	Type I	Non-reducing
PYH29378.1	2587	KS-AT-PT-ACP-MT-TR	PKS	Type I	Non-reducing
RMZ43663.1	2586	SAT-KS-AT-PT-ACP-MT-TR	PKS	Type I	Non-reducing
RAQ69699.1	2586	SAT-KS-AT-PT-ACP-MT-TR	PKS	Type I	Non-reducing
RAQ60761.1	2586	SAT-KS-AT-PT-ACP-MT-TR	PKS	Type I	Non-reducing
RAQ44124.1	2586	SAT-KS-AT-PT-ACP-MT-TR	PKS	Type I	Non-reducing
OOO04804.1	2586	SAT-KS-AT-PT-ACP-MT-TR	PKS	Type I	Non-reducing
KOC16920.1	2586	SAT-KS-AT-PT-ACP-MT-TR	PKS	Type I	Non-reducing
KJK63726.1	2586	SAT-KS-AT-PT-ACP-MT-TR	PKS	Type I	Non-reducing
OJI88585.1	2585	KS-AT-PT-ACP-MT-TR	PKS	Type I	Non-reducing
PWY79150.1	2584	SAT-KS-AT-PT-ACP-MT-TR	PKS	Type I	Non-reducing
KOC18738.1	2580	SAT-KS-AT-PT-ACP-MT-TR	PKS	Type I	Non-reducing
KDE82080.1	2580	SAT-KS-AT-PT-ACP-MT-TR	PKS	Type I	Non-reducing
RAH48855.1	2576	KS-AT-PT-ACP-MT-TR	PKS	Type I	Non-reducing
THC94912.1	2575	SAT-KS-AT-PT-ACP-MT-TR	PKS	Type I	Non-reducing
RAH76557.1	2574	KS-AT-PT-ACP-MT-TR	PKS	Type I	Non-reducing
PYI16370.1	2574	KS-AT-PT-ACP-MT-TR	PKS	Type I	Non-reducing
OJJ67735.1	2574	KS-AT-PT-ACP-MT-TR	PKS	Type I	Non-reducing
EIT82410.1	2574	SAT-KS-AT-PT-ACP-MT-TR	PKS	Type I	Non-reducing
PYH67844.1	2573	KS-AT-PT-ACP-MT-TR	PKS	Type I	Non-reducing
RMZ44475.1	2571	SAT-KS-AT-PT-ACP-MT-TR	PKS	Type I	Non-reducing
RAQ79131.1	2571	SAT-KS-AT-PT-ACP-MT-TR	PKS	Type I	Non-reducing
RAQ62007.1	2571	SAT-KS-AT-PT-ACP-MT-TR	PKS	Type I	Non-reducing
RAQ45661.1	2571	SAT-KS-AT-PT-ACP-MT-TR	PKS	Type I	Non-reducing
OOO07413.1	2571	SAT-KS-AT-PT-ACP-MT-TR	PKS	Type I	Non-reducing
KNG91356.1	2571	SAT-KS-AT-PT-ACP-MT-TR	PKS	Type I	Non-reducing
KJK67566.1	2571	SAT-KS-AT-PT-ACP-MT-TR	PKS	Type I	Non-reducing
RAH54484.1	2570	KR-KS-AT-PT-ACP-ACP-MT-TE	PKS	Type I	Non-reducing
RDH35907.1	2569	SAT-KS-AT-PT-ACP-MT-TR	PKS	Type I	Non-reducing
PYI32372.1	2567	SAT-KS-AT-PT-ACP-MT-TR	PKS	Type I	Non-reducing
RAQ68604.1	2562	KR-KS-AT-PT-ACP-ACP-MT-TE	PKS	Type I	Non-reducing
RAH44773.1	2561	SAT-KS-AT-PT-ACP-MT-TR	PKS	Type I	Non-reducing
KIA75609.1	2561	SAT-KS-AT-PT-ACP-ACP-MT-TE	PKS	Type I	Non-reducing
PYH90619.1	2558	SAT-KS-AT-PT-ACP-MT-TR	PKS	Type I	Non-reducing
ODM17885.1	2558	SAT-KS-AT-PT-ACP-ACP-MT-TE	PKS	Type I	Non-reducing
EAU30794.1	2558	SAT-KS-AT-PT-ACP-MT-TR	PKS	Type I	Non-reducing
PYI02638.1	2557	SAT-KS-AT-PT-ACP-MT-TR	PKS	Type I	Non-reducing
EAU36706.1	2556	SAT-KS-AT-PT-ACP-MT-TR	PKS	Type I	Non-reducing
RDW93187.1	2555	SAT-KS-AT-PT-ACP-ACP-MT-TE	PKS	Type I	Non-reducing
PIG82420.1	2555	SAT-KS-AT-PT-ACP-MT-TR	PKS	Type I	Non-reducing
PLN85643.1	2553	KS-AT-PT-ACP-MT-TR	PKS	Type I	Non-reducing
PLB37524.1	2553	KS-AT-PT-ACP-MT-TR	PKS	Type I	Non-reducing
PKY00457.1	2553	KS-AT-PT-ACP-MT-TR	PKS	Type I	Non-reducing
PYI25138.1	2552	KS-AT-PT-ACP-MT-TR	PKS	Type I	Non-reducing
RAH63752.1	2551	SAT-KS-AT-PT-ACP-MT-TR	PKS	Type I	Non-reducing
OJJ96238.1	2545	SAT-KS-AT-PT-ACP-MT-TR	PKS	Type I	Non-reducing
KIA75959.1	2545	SAT-KS-AT-PT-ACP-MT-TR	PKS	Type I	Non-reducing
PLB51637.1	2534	KS-AT-PT-ACP-MT-TR	PKS	Type I	Non-reducing
RAH63430.1	2532	KS-AT-PT-ACP-MT-TR	PKS	Type I	Non-reducing
OJZ81597.1	2528	KS-AT-PT-ACP-MT-TR	PKS	Type I	Non-reducing
OOF90932.1	2527	KS-AT-PT-ACP-MT-TR	PKS	Type I	Non-reducing
RAH70203.1	2525	SAT-KS-AT-PT-ACP-MT-TR	PKS	Type I	Non-reducing
RAK97282.1	2524	SAT-KS-AT-PT-ACP-MT-TR	PKS	Type I	Non-reducing
PTU22070.1	2521	SAT-KS-AT-PT-ACP-MT-TR	PKS	Type I	Non-reducing
PYH50285.1	2519	KS-AT-PT-ACP-MT-TR	PKS	Type I	Non-reducing
RDK42452.1	2518	KS-AT-PT-ACP-MT-TR	PKS	Type I	Non-reducing
RDH20701.1	2518	KS-AT-PT-ACP-MT-TR	PKS	Type I	Non-reducing
OJJ00893.1	2517	SAT-KS-AT-PT-ACP-MT-TR	PKS	Type I	Non-reducing
EHA25844.1	2517	KS-AT-PT-ACP-MT-TR	PKS	Type I	Non-reducing
EAA58470.1	2517	SAT-KS-AT-PT-ACP-ACP-MT-TE	PKS	Type I	Non-reducing
RAK71379.1	2514	KS-AT-PT-ACP-MT-TR	PKS	Type I	Non-reducing
PYH86829.1	2514	KS-AT-PT-ACP-MT-TR	PKS	Type I	Non-reducing
PYI06809.1	2507	KS-AT-PT-ACP-MT-TE	PKS	Type I	Non-reducing
PYH28484.1	2493	KR-KS-AT-PT-ACP-ACP-MT-TE	PKS	Type I	Non-reducing
EAA63354.1	2493	SAT-KS-AT-PT-ACP-MT-TR	PKS	Type I	Non-reducing
PYH87874.1	2492	KS-AT-PT-ACP-MT-TR	PKS	Type I	Non-reducing
KKK19641.1	2489	SAT-KS-AT-PT-ACP-MT-TR	PKS	Type I	Non-reducing
RAL11872.1	2484	KS-AT-PT-ACP-MT-TR	PKS	Type I	Non-reducing
PWY77014.1	2484	SAT-KS-AT-PT-ACP-MT-TR	PKS	Type I	Non-reducing
RAQ66796.1	2481	KR-KS-AT-PT-ACP-ACP-MT-TE	PKS	Type I	Non-reducing
EAA67005.1	2476	SAT-KS-AT-PT-ACP-MT-TE	PKS	Type I	Non-reducing
EAA66622.1	2476	KS-AT-PT-ACP-MT-TR	PKS	Type I	Non-reducing
THD00110.1	2462	SAT-KS-AT-PT-ACP-MT-TR	PKS	Type I	Non-reducing
KDE82864.1	2456	SAT-KS-AT-PT-ACP-MT-TR	PKS	Type I	Non-reducing
EIT73076.1	2456	SAT-KS-AT-PT-ACP-MT-TR	PKS	Type I	Non-reducing
THC94144.1	2448	KS-AT-PT-ACP-ACP-MT-TR	PKS	Type I	Non-reducing
THC94858.1	2432	SAT-KS-AT-PT-ACP-MT-TE	PKS	Type I	Non-reducing
OJJ79464.1	2420	SAT-KS-AT-PT-ACP-MT-TE	PKS	Type I	Non-reducing
EAU29529.1	2417	KS-AT-PT-ACP-MT-TE	PKS	Type I	Non-reducing
RAK90525.1	2411	KR-KS-AT-PT-ACP-ACP-MT-TE	PKS	Type I	Non-reducing
PYH97266.1	2398	SAT-KS-AT-PT-ACP-TE	PKS	Type I	Non-reducing
RAH61359.1	2393	KS-AT-PT-ACP-MT-TE	PKS	Type I	Non-reducing
PYH42406.1	2385	SAT-KS-AT-PT-ACP-TE	PKS	Type I	Non-reducing
RLL97900.1	2384	SAT-KS-AT-PT-MT-TE	PKS	Type I	Non-reducing
RAH41004.1	2372	SAT-KS-AT-PT-ACP-MT-TR	PKS	Type I	Non-reducing
RHZ53126.1	2346	SAT-KS-AT-PT-ACP-MT-TE	PKS	Type I	Non-reducing
THC88841.1	2334	SAT-KS-AT-PT-ACP-ACP-MT	PKS	Type I	Non-reducing
RAL07612.1	2331	KS-AT-PT-ACP-ACP-MT-TR	PKS	Type I	Non-reducing
RHZ45040.1	2326	KS-AT-PT-ACP-TE	PKS	Type I	Non-reducing
RAH67376.1	2323	KS-AT-PT-ACP-ACP-MT-TR	PKS	Type I	Non-reducing
RAH78042.1	2322	KS-AT-PT-ACP-ACP-MT-TR	PKS	Type I	Non-reducing
RAH41341.1	2322	KS-AT-PT-ACP-ACP-MT-TR	PKS	Type I	Non-reducing
PYI35874.1	2322	KS-AT-PT-ACP-ACP-MT-TR	PKS	Type I	Non-reducing
PYH87005.1	2321	KS-AT-PT-ACP-ACP-MT-TR	PKS	Type I	Non-reducing
PWY94536.1	2319	SAT-KS-AT-PT-ACP-TR	PKS	Type I	Non-reducing
KIA75596.1	2318	KS-AT-PT-ACP-ACP-MT-TE	PKS	Type I	Non-reducing
RDW76453.1	2293	SAT-KS-AT-PT-ACP-TE	PKS	Type I	Non-reducing
THC96042.1	2290	SAT-KS-AT-PT-ACP-ACP-MT	PKS	Type I	Non-reducing
OJJ77765.1	2289	SAT-KS-AT-PT-ACP-ACP-MT	PKS	Type I	Non-reducing
RAL16794.1	2287	SAT-KS-AT-PT-ACP-ACP-TR	PKS	Type I	Non-reducing
KIA75970.1	2286	SAT-KS-AT-PT-ACP-ACP-MT	PKS	Type I	Non-reducing
RDW64444.1	2284	SAT-KS-AT-PT-ACP-ACP-TR	PKS	Type I	Non-reducing
PYI02380.1	2278	SAT-KS-AT-PT-ACP-TR	PKS	Type I	Non-reducing
PKY03448.1	2273	KS-AT-PT-ACP-ACP-MT-TE	PKS	Type I	Non-reducing
THC95054.1	2270	SAT-KS-AT-PT-ACP-ACP-TR	PKS	Type I	Non-reducing
OOF97505.1	2263	SAT-KS-AT-PT-ACP-ACP-MT	PKS	Type I	Non-reducing
PWY71773.1	2258	SAT-KS-AT-PT-ACP-ACP-TR	PKS	Type I	Non-reducing
PKX88487.1	2255	SAT-KS-AT-PT-ACP-MT-TE	PKS	Type I	Non-reducing
RMZ44336.1	2253	SAT-KS-AT-PT-ACP-MT	PKS	Type I	Non-reducing
RAQ62377.1	2253	SAT-KS-AT-PT-ACP-MT	PKS	Type I	Non-reducing
RAQ57542.1	2253	SAT-KS-AT-PT-ACP-MT	PKS	Type I	Non-reducing
RAQ45428.1	2253	SAT-KS-AT-PT-ACP-MT	PKS	Type I	Non-reducing
PIG86515.1	2253	SAT-KS-AT-PT-ACP-MT	PKS	Type I	Non-reducing
OOO07598.1	2253	SAT-KS-AT-PT-ACP-MT	PKS	Type I	Non-reducing
KJJ35663.1	2253	SAT-KS-AT-PT-ACP-MT	PKS	Type I	Non-reducing
KJK67484.1	2253	SAT-KS-AT-PT-ACP-MT	PKS	Type I	Non-reducing
KDE82013.1	2253	SAT-KS-AT-PT-ACP-MT	PKS	Type I	Non-reducing
EIT75517.1	2253	SAT-KS-AT-PT-ACP-MT	PKS	Type I	Non-reducing
OJJ68593.1	2249	KS-AT-PT-ACP-ACP-MT-TE	PKS	Type I	Non-reducing
OGM47140.1	2248	SAT-KS-AT-PT-ACP-MT	PKS	Type I	Non-reducing
RMZ40961.1	2245	SAT-KS-AT-PT-ACP-TR	PKS	Type I	Non-reducing
RAQ75642.1	2245	SAT-KS-AT-PT-ACP-TR	PKS	Type I	Non-reducing
RAQ67269.1	2245	SAT-KS-AT-PT-ACP-TR	PKS	Type I	Non-reducing
OOO06458.1	2245	SAT-KS-AT-PT-ACP-TR	PKS	Type I	Non-reducing
KJJ33383.1	2245	SAT-KS-AT-PT-ACP-TR	PKS	Type I	Non-reducing
KDE83598.1	2245	SAT-KS-AT-PT-ACP-TR	PKS	Type I	Non-reducing
EIT81451.1	2245	SAT-KS-AT-PT-ACP-TR	PKS	Type I	Non-reducing
OJJ88362.1	2241	SAT-KS-AT-PT-ACP-ACP-TR	PKS	Type I	Non-reducing
PKX99601.1	2240	SAT-KS-AT-PT-ACP-MT	PKS	Type I	Non-reducing
RAQ50205.1	2239	SAT-KS-AT-PT-ACP-TR	PKS	Type I	Non-reducing
EAA61613.1	2238	SAT-KS-AT-PT-ACP-ACP-TE	PKS	Type I	Non-reducing
AJP08202.1	2237	SAT-KS-AT-PT-ACP-ACP-TE	PKS	Type I	Non-reducing
PYI16453.1	2234	KS-AT-PT-ACP-MT-TR	PKS	Type I	Non-reducing
KIA75723.1	2233	SAT-KS-AT-PT-ACP-TR	PKS	Type I	Non-reducing
KIA75343.1	2233	SAT-KS-AT-PT-ACP-ACP-TE	PKS	Type I	Non-reducing
PIG83892.1	2228	SAT-KS-AT-PT-ACP-TR	PKS	Type I	Non-reducing
KJK63399.1	2228	SAT-KS-AT-PT-ACP-TR	PKS	Type I	Non-reducing
OJJ07788.1	2226	SAT-KS-AT-PT-ACP-TR	PKS	Type I	Non-reducing
KIA75634.1	2224	SAT-KS-AT-PT-ACP-ACP-TE	PKS	Type I	Non-reducing
OJI99530.1	2222	SAT-KS-AT-PT-ACP-ACP-TE	PKS	Type I	Non-reducing
EAA64864.1	2221	SAT-KS-AT-PT-ACP-TR	PKS	Type I	Non-reducing
PTU23619.1	2219	SAT-KS-AT-PT-ACP-ACP-TE	PKS	Type I	Non-reducing
KKK22290.1	2218	SAT-KS-AT-PT-ACP-ACP-TE	PKS	Type I	Non-reducing
KKK17485.1	2218	SAT-KS-AT-PT-ACP-ACP-TE	PKS	Type I	Non-reducing
THC97584.1	2210	SAT-KS-AT-PT-ACP-ACP-TE	PKS	Type I	Non-reducing
RHZ46593.1	2206	SAT-KS-AT-PT-ACP-TR	PKS	Type I	Non-reducing
PWY93214.1	2205	SAT-KS-AT-PT-ACP-ACP-TE	PKS	Type I	Non-reducing
PTU21079.1	2204	SAT-KS-AT-PT-ACP-ACP-TE	PKS	Type I	Non-reducing
KKK15780.1	2204	SAT-KS-AT-PT-ACP-ACP-TE	PKS	Type I	Non-reducing
RDW86990.1	2203	SAT-KS-AT-PT-ACP-TR	PKS	Type I	Non-reducing
KKK13706.1	2201	SAT-KS-AT-PT-ACP-ACP-TE	PKS	Type I	Non-reducing
ACH72912.1	2199	SAT-KS-AT-PT-ACP-ACP-TE	PKS	Type I	Non-reducing
KMK58607.1	2198	SAT-KS-AT-PT-ACP-TR	PKS	Type I	Non-reducing
EAL86540.1	2198	SAT-KS-AT-PT-ACP-TR	PKS	Type I	Non-reducing
EAA63131.1	2193	SAT-KS-AT-PT-ACP-TR	PKS	Type I	Non-reducing
PYI34926.1	2189	KS-AT-PT-ACP-ACP-MT-TE	PKS	Type I	Non-reducing
PWY88369.1	2187	SAT-KS-AT-PT-ACP-TR	PKS	Type I	Non-reducing
OJJ70061.1	2183	KR-KS-AT-PT-ACP-ACP-TE	PKS	Type I	Non-reducing
AAC49191.1	2181	SAT-KS-AT-PT-ACP-ACP-TE	PKS	Type I	Non-reducing
AAA81586.1	2181	SAT-KS-AT-PT-ACP-ACP-TE	PKS	Type I	Non-reducing
OXN23360.1	2176	SAT-KS-AT-PT-ACP-TR	PKS	Type I	Non-reducing
RAK81592.1	2171	SAT-KS-AT-PT-ACP-ACP-TE	PKS	Type I	Non-reducing
RAH44536.1	2171	SAT-KS-AT-PT-ACP-ACP-TE	PKS	Type I	Non-reducing
RAK80374.1	2167	SAT-KS-AT-PT-ACP-ACP-TE	PKS	Type I	Non-reducing
PYI33353.1	2167	SAT-KS-AT-PT-ACP-ACP-TE	PKS	Type I	Non-reducing
PYI20253.1	2167	SAT-KS-AT-PT-ACP-ACP-TE	PKS	Type I	Non-reducing
RAH69481.1	2166	SAT-KS-AT-PT-ACP-ACP-TE	PKS	Type I	Non-reducing
PLB48450.1	2165	SAT-KS-AT-PT-ACP-ACP-TE	PKS	Type I	Non-reducing
OJJ98318.1	2164	SAT-KS-AT-PT-ACP-ACP-TE	PKS	Type I	Non-reducing
RAH76911.1	2163	SAT-KS-AT-PT-ACP-ACP-TE	PKS	Type I	Non-reducing
PYH76768.1	2161	SAT-KS-AT-PT-ACP-ACP-TE	PKS	Type I	Non-reducing
OOF94347.1	2157	SAT-KS-AT-PT-ACP-ACP-TE	PKS	Type I	Non-reducing
PWY79190.1	2156	SAT-KS-AT-PT-ACP-ACP-TE	PKS	Type I	Non-reducing
OJJ73309.1	2155	SAT-KS-AT-PT-ACP-TR	PKS	Type I	Non-reducing
RDH28522.1	2154	SAT-KS-AT-PT-ACP-TR	PKS	Type I	Non-reducing
RDK38008.1	2153	SAT-KS-AT-PT-ACP-ACP-TE	PKS	Type I	Non-reducing
RDH15781.1	2153	SAT-KS-AT-PT-ACP-ACP-TE	PKS	Type I	Non-reducing
PYH51286.1	2153	SAT-KS-AT-PT-ACP-ACP-TE	PKS	Type I	Non-reducing
RDW93109.1	2152	SAT-KS-AT-PT-ACP-ACP-TE	PKS	Type I	Non-reducing
RDH32692.1	2152	SAT-KS-AT-PT-ACP-ACP-TE	PKS	Type I	Non-reducing
RAL01937.1	2152	SAT-KS-AT-PT-ACP-ACP-TE	PKS	Type I	Non-reducing
PYI12236.1	2152	SAT-KS-AT-PT-ACP-ACP-TE	PKS	Type I	Non-reducing
PKX88367.1	2152	SAT-KS-AT-PT-ACP-ACP-TE	PKS	Type I	Non-reducing
OJJ32995.1	2152	SAT-KS-AT-PT-ACP-ACP-TE	PKS	Type I	Non-reducing
OJJ53903.1	2151	SAT-KS-AT-PT-ACP-ACP-TE	PKS	Type I	Non-reducing
OJJ08000.1	2151	SAT-KS-AT-PT-ACP-ACP-TE	PKS	Type I	Non-reducing
EYE98507.1	2151	SAT-KS-AT-PT-ACP-ACP-TE	PKS	Type I	Non-reducing
RAH62654.1	2150	SAT-KS-AT-PT-ACP-ACP-TE	PKS	Type I	Non-reducing
PYH69302.1	2150	SAT-KS-AT-PT-ACP-ACP-TE	PKS	Type I	Non-reducing
PYH36964.1	2150	SAT-KS-AT-PT-ACP-ACP-TE	PKS	Type I	Non-reducing
PWY74735.1	2150	SAT-KS-AT-PT-ACP-ACP-TE	PKS	Type I	Non-reducing
OJZ82213.1	2150	SAT-KS-AT-PT-ACP-ACP-TE	PKS	Type I	Non-reducing
OJI88222.1	2150	SAT-KS-AT-PT-ACP-ACP-TE	PKS	Type I	Non-reducing
OJJ83163.1	2148	SAT-KS-AT-PT-ACP-ACP-TE	PKS	Type I	Non-reducing
ODM20892.1	2148	SAT-KS-AT-PT-ACP-ACP-TE	PKS	Type I	Non-reducing
RAH61638.1	2147	SAT-KS-AT-PT-ACP-ACP-TE	PKS	Type I	Non-reducing
PYH55113.1	2147	SAT-KS-AT-PT-ACP-TR	PKS	Type I	Non-reducing
OJJ69377.1	2147	SAT-KS-AT-PT-ACP-ACP-TE	PKS	Type I	Non-reducing
EDP55264.1	2146	SAT-KS-AT-PT-ACP-ACP-TE	PKS	Type I	Non-reducing
KMK61281.1	2146	SAT-KS-AT-PT-ACP-ACP-TE	PKS	Type I	Non-reducing
EAL94057.1	2146	SAT-KS-AT-PT-ACP-ACP-TE	PKS	Type I	Non-reducing
AAC39471.1	2146	SAT-KS-AT-PT-ACP-ACP-TE	PKS	Type I	Non-reducing
EAW14609.1	2145	SAT-KS-AT-PT-ACP-ACP-TE	PKS	Type I	Non-reducing
EAW19338.1	2144	SAT-KS-AT-PT-ACP-ACP-TE	PKS	Type I	Non-reducing
RHZ64910.1	2143	SAT-KS-AT-PT-ACP-ACP-TE	PKS	Type I	Non-reducing
RAH85066.1	2143	SAT-KS-AT-PT-ACP-ACP-TE	PKS	Type I	Non-reducing
PYI32902.1	2143	SAT-KS-AT-PT-ACP-ACP-TE	PKS	Type I	Non-reducing
PYH78517.1	2143	SAT-KS-AT-PT-ACP-ACP-TE	PKS	Type I	Non-reducing
PYH42709.1	2143	SAT-KS-AT-PT-ACP-ACP-TE	PKS	Type I	Non-reducing
RDH22877.1	2142	SAT-KS-AT-PT-ACP-ACP-TE	PKS	Type I	Non-reducing
RAH48462.1	2142	SAT-KS-AT-PT-ACP-ACP-TE	PKS	Type I	Non-reducing
PYH58511.1	2142	SAT-KS-AT-PT-ACP-ACP-TE	PKS	Type I	Non-reducing
OOF92044.1	2142	SAT-KS-AT-PT-ACP-ACP-TE	PKS	Type I	Non-reducing
OJJ95475.1	2142	SAT-KS-AT-PT-ACP-ACP-TE	PKS	Type I	Non-reducing
ACJ13039.1	2142	SAT-KS-AT-PT-ACP-ACP-TE	PKS	Type I	Non-reducing
RMZ45893.1	2141	SAT-KS-AT-PT-ACP-ACP-TE	PKS	Type I	Non-reducing
RAQ78023.1	2141	SAT-KS-AT-PT-ACP-ACP-TE	PKS	Type I	Non-reducing
RAQ58766.1	2141	SAT-KS-AT-PT-ACP-ACP-TE	PKS	Type I	Non-reducing
RAQ52288.1	2141	SAT-KS-AT-PT-ACP-ACP-TE	PKS	Type I	Non-reducing
PIG86829.1	2141	SAT-KS-AT-PT-ACP-ACP-TE	PKS	Type I	Non-reducing
OOO11765.1	2141	SAT-KS-AT-PT-ACP-ACP-TE	PKS	Type I	Non-reducing
OGM44778.1	2141	SAT-KS-AT-PT-ACP-ACP-TE	PKS	Type I	Non-reducing
KOC07484.1	2141	SAT-KS-AT-PT-ACP-ACP-TE	PKS	Type I	Non-reducing
KNG90224.1	2141	SAT-KS-AT-PT-ACP-ACP-TE	PKS	Type I	Non-reducing
KDE85683.1	2141	SAT-KS-AT-PT-ACP-ACP-TE	PKS	Type I	Non-reducing
EIT79828.1	2141	SAT-KS-AT-PT-ACP-ACP-TE	PKS	Type I	Non-reducing
RAL09155.1	2140	SAT-KS-AT-PT-ACP-ACP-TE	PKS	Type I	Non-reducing
OJJ55813.1	2140	SAT-KS-AT-PT-ACP-ACP-TE	PKS	Type I	Non-reducing
RAK87199.1	2139	SAT-KS-AT-PT-ACP-ACP-TE	PKS	Type I	Non-reducing
PYH29218.1	2137	SAT-KS-AT-PT-ACP-ACP-TE	PKS	Type I	Non-reducing
PLB54161.1	2136	KS-AT-PT-ACP-MT-TE	PKS	Type I	Non-reducing
ACJ13034.1	2136	SAT-KS-AT-PT-ACP-ACP-TE	PKS	Type I	Non-reducing
PYH89202.1	2135	SAT-KS-AT-PT-ACP-ACP-TE	PKS	Type I	Non-reducing
OJJ68001.1	2135	SAT-KS-AT-PT-ACP-ACP-TE	PKS	Type I	Non-reducing
OJJ38079.1	2135	SAT-KS-AT-PT-ACP-TE	PKS	Type I	Non-reducing
KDE82591.1	2135	SAT-KS-AT-PT-ACP-ACP-TE	PKS	Type I	Non-reducing
EIT78482.1	2135	SAT-KS-AT-PT-ACP-ACP-TE	PKS	Type I	Non-reducing
RDK38602.1	2134	SAT-KS-AT-PT-ACP-TR	PKS	Type I	Non-reducing
RDH19537.1	2134	SAT-KS-AT-PT-ACP-TR	PKS	Type I	Non-reducing
PWY67992.1	2134	SAT-KS-AT-PT-ACP-ACP-TE	PKS	Type I	Non-reducing
RLL98823.1	2131	SAT-KS-AT-PT-ACP-ACP-TE	PKS	Type I	Non-reducing
RHZ73709.1	2131	SAT-KS-AT-PT-ACP-ACP-TE	PKS	Type I	Non-reducing
PWY86434.1	2130	SAT-KS-AT-PT-ACP-ACP-TE	PKS	Type I	Non-reducing
OGM47208.1	2128	SAT-KS-AT-PT-ACP-ACP-TE	PKS	Type I	Non-reducing
EHA28527.1	2128	SAT-KS-AT-PT-ACP-ACP-TE	PKS	Type I	Non-reducing
RHZ44133.1	2127	SAT-KS-AT-PT-ACP-ACP-TE	PKS	Type I	Non-reducing
RAK94230.1	2126	SAT-KS-AT-PT-ACP-ACP-TE	PKS	Type I	Non-reducing
PKX99651.1	2126	SAT-KS-AT-PT-ACP-ACP-TE	PKS	Type I	Non-reducing
OXN28311.1	2125	SAT-KS-AT-PT-ACP-ACP-TE	PKS	Type I	Non-reducing
OXN09171.1	2125	SAT-KS-AT-PT-ACP-ACP-TE	PKS	Type I	Non-reducing
PWY69351.1	2123	SAT-KS-AT-PT-ACP-ACP-TE	PKS	Type I	Non-reducing
OJZ82875.1	2123	SAT-KS-AT-PT-ACP-ACP-TE	PKS	Type I	Non-reducing
OJI89099.1	2123	SAT-KS-AT-PT-ACP-ACP-TE	PKS	Type I	Non-reducing
PYH68528.1	2122	SAT-KS-AT-PT-ACP-ACP-TE	PKS	Type I	Non-reducing
RDK39052.1	2121	SAT-KS-AT-PT-ACP-ACP-TE	PKS	Type I	Non-reducing
RDH28860.1	2121	SAT-KS-AT-PT-ACP-ACP-TE	PKS	Type I	Non-reducing
PYI09332.1	2121	SAT-KS-AT-PT-ACP-ACP-TE	PKS	Type I	Non-reducing
OOO07356.1	2121	SAT-KS-AT-PT-ACP-ACP-TE	PKS	Type I	Non-reducing
KOC18793.1	2121	SAT-KS-AT-PT-ACP-ACP-TE	PKS	Type I	Non-reducing
KDE82069.1	2121	SAT-KS-AT-PT-ACP-ACP-TE	PKS	Type I	Non-reducing
EIT82404.1	2121	SAT-KS-AT-PT-ACP-ACP-TE	PKS	Type I	Non-reducing
EHA21301.1	2121	SAT-KS-AT-PT-ACP-ACP-TE	PKS	Type I	Non-reducing
PYI02699.1	2120	SAT-KS-AT-PT-ACP-ACP-TE	PKS	Type I	Non-reducing
RAL00107.1	2119	SAT-KS-AT-PT-ACP-ACP-TE	PKS	Type I	Non-reducing
RDW92688.1	2118	SAT-KS-AT-PT-ACP-ACP-TE	PKS	Type I	Non-reducing
KKK16042.1	2118	SAT-KS-AT-PT-ACP-MT	PKS	Type I	Non-reducing
ODM16041.1	2117	SAT-KS-AT-PT-ACP-ACP-TE	PKS	Type I	Non-reducing
RMZ36550.1	2116	SAT-KS-AT-PT-ACP-ACP-TE	PKS	Type I	Non-reducing
RAQ70542.1	2116	SAT-KS-AT-PT-ACP-ACP-TE	PKS	Type I	Non-reducing
RAQ58328.1	2116	SAT-KS-AT-PT-ACP-ACP-TE	PKS	Type I	Non-reducing
RAQ50015.1	2116	SAT-KS-AT-PT-ACP-ACP-TE	PKS	Type I	Non-reducing
OJJ04761.1	2116	SAT-KS-AT-PT-ACP-ACP-TE	PKS	Type I	Non-reducing
RDW87100.1	2115	SAT-KS-AT-PT-ACP-MT	PKS	Type I	Non-reducing
PKX88468.1	2113	SAT-KS-AT-PT-ACP-ACP-TE	PKS	Type I	Non-reducing
OXN17651.1	2113	SAT-KS-AT-PT-ACP-ACP-TE	PKS	Type I	Non-reducing
OXN05172.1	2113	SAT-KS-AT-PT-ACP-ACP-TE	PKS	Type I	Non-reducing
KMK57606.1	2113	SAT-KS-AT-PT-ACP-ACP-TE	PKS	Type I	Non-reducing
RMZ42994.1	2109	SAT-KS-AT-PT-ACP-TE	PKS	Type I	Non-reducing
RAH64074.1	2109	SAT-KS-AT-PT-ACP-ACP-TE	PKS	Type I	Non-reducing
PIG79625.1	2109	SAT-KS-AT-PT-ACP-TE	PKS	Type I	Non-reducing
OOO14400.1	2109	SAT-KS-AT-PT-ACP-ACP-TE	PKS	Type I	Non-reducing
ACJ13035.1	2109	SAT-KS-AT-PT-ACP-ACP-TE	PKS	Type I	Non-reducing
EDP49937.1	2109	SAT-KS-AT-PT-ACP-ACP-TE	PKS	Type I	Non-reducing
KOC17636.1	2109	SAT-KS-AT-PT-ACP-TE	PKS	Type I	Non-reducing
KJK60793.1	2109	SAT-KS-AT-PT-ACP-TE	PKS	Type I	Non-reducing
AAS90093.1	2109	SAT-KS-AT-PT-ACP-TE	PKS	Type I	Non-reducing
AAS66004.1	2109	SAT-KS-AT-PT-ACP-TE	PKS	Type I	Non-reducing
AAC41675.1	2109	SAT-KS-AT-PT-ACP-TE	PKS	Type I	Non-reducing
AAC41674.1	2109	SAT-KS-AT-PT-ACP-TE	PKS	Type I	Non-reducing
AAR32704.2	2109	SAT-KS-AT-PT-ACP-TE	PKS	Type I	Non-reducing
AAS90022.1	2109	SAT-KS-AT-PT-ACP-TE	PKS	Type I	Non-reducing
AAS89999.1	2109	SAT-KS-AT-PT-ACP-TE	PKS	Type I	Non-reducing
OJJ37839.1	2108	SAT-KS-AT-PT-ACP-ACP-TE	PKS	Type I	Non-reducing
RAH73756.1	2107	SAT-KS-AT-PT-ACP-ACP-TE	PKS	Type I	Non-reducing
RMZ44363.1	2104	SAT-KS-AT-PT-ACP-ACP-TE	PKS	Type I	Non-reducing
RHZ45579.1	2104	SAT-KS-AT-PT-ACP-TE	PKS	Type I	Non-reducing
RAQ79095.1	2104	SAT-KS-AT-PT-ACP-ACP-TE	PKS	Type I	Non-reducing
RAQ62037.1	2104	SAT-KS-AT-PT-ACP-ACP-TE	PKS	Type I	Non-reducing
RAQ45530.1	2104	SAT-KS-AT-PT-ACP-ACP-TE	PKS	Type I	Non-reducing
OGM43340.1	2103	SAT-KS-AT-PT-ACP-ACP-TE	PKS	Type I	Non-reducing
KNG91391.1	2103	SAT-KS-AT-PT-ACP-ACP-TE	PKS	Type I	Non-reducing
KNG83780.1	2103	SAT-KS-AT-PT-ACP-TE	PKS	Type I	Non-reducing
EHA20911.1	2103	SAT-KS-AT-PT-ACP-MT	PKS	Type I	Non-reducing
EAA59563.1	2103	SAT-KS-AT-PT-ACP-ACP-TE	PKS	Type I	Non-reducing
PLB48723.1	2101	SAT-KS-AT-PT-ACP-ACP-TE	PKS	Type I	Non-reducing
PIG86961.1	2101	SAT-KS-AT-PT-ACP-ACP-TE	PKS	Type I	Non-reducing
KJK67625.1	2101	SAT-KS-AT-PT-ACP-ACP-TE	PKS	Type I	Non-reducing
AAS90047.1	2100	SAT-KS-AT-PT-ACP-TE	PKS	Type I	Non-reducing
RAQ68698.1	2091	SAT-KS-AT-PT-ACP-TE	PKS	Type I	Non-reducing
RAQ57031.1	2091	SAT-KS-AT-PT-ACP-TE	PKS	Type I	Non-reducing
OGM47492.1	2089	SAT-KS-AT-PT-ACP-TE	PKS	Type I	Non-reducing
OXN23180.1	2088	SAT-KS-AT-PT-ACP	PKS	Type I	Non-reducing
OXN10153.1	2087	SAT-KS-AT-PT-ACP	PKS	Type I	Non-reducing
AGC95321.1	2083	SAT-KS-AT-PT-ACP-TE	PKS	Type I	Non-reducing
EAU38791.1	2081	SAT-KS-AT-PT-ACP-ACP-TE	PKS	Type I	Non-reducing
PWY79634.1	2078	SAT-KS-AT-PT-ACP-ACP-TE	PKS	Type I	Non-reducing
PYI22910.1	2076	SAT-KS-AT-PT-ACP-ACP-TE	PKS	Type I	Non-reducing
PLB55929.1	2074	SAT-KS-AT-PT-ACP-ACP-TE	PKS	Type I	Non-reducing
THC96964.1	2070	SAT-KS-AT-PT-ACP-ACP-TE	PKS	Type I	Non-reducing
RDW67205.1	2070	SAT-KS-AT-PT-ACP-TE	PKS	Type I	Non-reducing
PTU23969.1	2065	SAT-KS-AT-PT-ACP-MT	PKS	Type I	Non-reducing
KIA76012.1	2059	SAT-KS-AT-PT-ACP-TE	PKS	Type I	Non-reducing
PYH96131.1	2057	SAT-KS-AT-PT-ACP-ACP-TE	PKS	Type I	Non-reducing
KJK63007.1	2050	SAT-KS-AT-PT-ACP-TE	PKS	Type I	Non-reducing
KOC08483.1	2049	SAT-KS-AT-PT-ACP-TE	PKS	Type I	Non-reducing
KDE81724.1	2049	SAT-KS-AT-PT-ACP-TE	PKS	Type I	Non-reducing
EIT81872.1	2049	SAT-KS-AT-PT-ACP-TE	PKS	Type I	Non-reducing
OGM42779.1	2048	SAT-KS-AT-PT-ACP-TE	PKS	Type I	Non-reducing
RMZ46068.1	2045	SAT-KS-AT-PT-ACP-TE	PKS	Type I	Non-reducing
RAQ79508.1	2045	SAT-KS-AT-PT-ACP-TE	PKS	Type I	Non-reducing
RAQ71327.1	2045	SAT-KS-AT-PT-ACP-TE	PKS	Type I	Non-reducing
RAQ49404.1	2045	SAT-KS-AT-PT-ACP-TE	PKS	Type I	Non-reducing
OOO12826.1	2045	SAT-KS-AT-PT-ACP-TE	PKS	Type I	Non-reducing
KIA75825.1	2042	SAT-KS-AT-PT-ACP-TE	PKS	Type I	Non-reducing
KDE84103.1	2039	SAT-KS-AT-PT-ACP-TE	PKS	Type I	Non-reducing
EIT81356.1	2039	SAT-KS-AT-PT-ACP-TE	PKS	Type I	Non-reducing
PLB47618.1	2037	SAT-KS-AT-PT-ACP-ACP-TE	PKS	Type I	Non-reducing
PIG84950.1	2030	SAT-KS-AT-PT-ACP-TE	PKS	Type I	Non-reducing
PLN86967.1	2015	SAT-KS-AT-PT-ACP-ACP-TE	PKS	Type I	Non-reducing
THC96716.1	2014	SAT-KS-AT-PT-ACP-ACP-TE	PKS	Type I	Non-reducing
EYE96821.1	2009	SAT-KS-AT-PT-ACP-TE	PKS	Type I	Non-reducing
ODM20223.1	2008	SAT-KS-AT-PT-ACP-TE	PKS	Type I	Non-reducing
PYH92918.1	2007	SAT-KS-AT-PT-ACP-TE	PKS	Type I	Non-reducing
RAL07193.1	2005	KS-AT-PT-ACP-MT-TR	PKS	Type I	Non-reducing
OJJ81765.1	1999	SAT-KS-AT-PT-ACP-TE	PKS	Type I	Non-reducing
OGM44214.1	1991	KS-AT-PT-ACP-MT-TR	PKS	Type I	Non-reducing
PWY68035.1	1990	SAT-KS-AT-PT-ACP-TE	PKS	Type I	Non-reducing
RJE20987.1	1989	SAT-KS-AT-PT-ACP-ACP-TE	PKS	Type I	Non-reducing
PKX89227.1	1985	SAT-KS-AT-PT-ACP-TE	PKS	Type I	Non-reducing
RDW78945.1	1966	KS-AT-PT-ACP-ACP-TE	PKS	Type I	Non-reducing
THC93381.1	1965	KS-AT-PT-ACP-ACP-MT	PKS	Type I	Non-reducing
OOF92452.1	1963	SAT-KS-AT-PT-ACP-ACP-TE	PKS	Type I	Non-reducing
ACJ13038.1	1963	SAT-KS-AT-PT-ACP-ACP-TE	PKS	Type I	Non-reducing
ACJ13036.1	1957	SAT-KS-AT-PT-ACP-ACP-TE	PKS	Type I	Non-reducing
RDW65922.1	1946	SAT-KS-AT-PT-ACP	PKS	Type I	Non-reducing
THC94248.1	1936	SAT-KS-AT-PT-ACP-ACP-TE	PKS	Type I	Non-reducing
THC89674.1	1920	KS-AT-PT-ACP-ACP-TE	PKS	Type I	Non-reducing
EAW12177.1	1914	KS-AT-PT-ACP-MT-TE	PKS	Type I	Non-reducing
KKK27047.1	1908	SAT-KS-AT-PT-ACP	PKS	Type I	Non-reducing
KJK64046.1	1892	SAT-KS-AT-PT-ACP	PKS	Type I	Non-reducing
RAH64894.1	1891	KS-AT-PT-ACP-ACP-TE	PKS	Type I	Non-reducing
RMZ41330.1	1890	SAT-KS-AT-PT-ACP	PKS	Type I	Non-reducing
RAQ75262.1	1890	SAT-KS-AT-PT-ACP	PKS	Type I	Non-reducing
RAQ67556.1	1890	SAT-KS-AT-PT-ACP	PKS	Type I	Non-reducing
RAQ42730.1	1890	SAT-KS-AT-PT-ACP	PKS	Type I	Non-reducing
OOO06230.1	1890	SAT-KS-AT-PT-ACP	PKS	Type I	Non-reducing
KOC16008.1	1890	SAT-KS-AT-PT-ACP	PKS	Type I	Non-reducing
KDE80734.1	1890	SAT-KS-AT-PT-ACP	PKS	Type I	Non-reducing
EIT80443.1	1890	SAT-KS-AT-PT-ACP	PKS	Type I	Non-reducing
PIG85037.1	1881	SAT-KS-AT-PT-ACP	PKS	Type I	Non-reducing
RDW58538.1	1879	SAT-KS-AT-PT-ACP	PKS	Type I	Non-reducing
RAK79441.1	1876	KS-AT-PT-ACP-ACP-MT	PKS	Type I	Non-reducing
EAA61200.1	1870	SAT-KS-AT-PT-ACP	PKS	Type I	Non-reducing
OJJ40791.1	1869	SAT-KS-AT-PT-ACP	PKS	Type I	Non-reducing
EAU31762.1	1868	KS-AT-PT-ACP-ACP-TE	PKS	Type I	Non-reducing
EYE97768.1	1858	SAT-KS-AT-PT-ACP-TE	PKS	Type I	Non-reducing
KIA75835.1	1848	SAT-KS-AT-PT-ACP	PKS	Type I	Non-reducing
AAU08792.1	1847	SAT-KS-AT-PT-ACP	PKS	Type I	Non-reducing
AAU08794.1	1847	SAT-KS-AT-PT-ACP	PKS	Type I	Non-reducing
AAU08793.1	1847	SAT-KS-AT-PT-ACP	PKS	Type I	Non-reducing
RHZ54854.1	1843	SAT-KS-AT-PT-ACP-ACP	PKS	Type I	Non-reducing
PKX90202.1	1838	SAT-KS-AT-PT-ACP-ACP	PKS	Type I	Non-reducing
RLL95504.1	1837	SAT-KS-AT-PT-ACP-ACP	PKS	Type I	Non-reducing
RHZ58544.1	1837	SAT-KS-AT-PT-ACP-ACP	PKS	Type I	Non-reducing
OXN23335.1	1834	SAT-KS-AT-PT-ACP-ACP	PKS	Type I	Non-reducing
OXN03976.1	1834	SAT-KS-AT-PT-ACP-ACP	PKS	Type I	Non-reducing
EDP48973.1	1834	SAT-KS-AT-PT-ACP-ACP	PKS	Type I	Non-reducing
KMK56828.1	1834	SAT-KS-AT-PT-ACP-ACP	PKS	Type I	Non-reducing
KEY82997.1	1834	SAT-KS-AT-PT-ACP-ACP	PKS	Type I	Non-reducing
EAL84933.1	1834	SAT-KS-AT-PT-ACP-ACP	PKS	Type I	Non-reducing
RAK87875.1	1824	SAT-KS-AT-PT-ACP	PKS	Type I	Non-reducing
PWY67721.1	1824	SAT-KS-AT-PT-ACP	PKS	Type I	Non-reducing
OJI79831.1	1821	SAT-KS-AT-PT-ACP	PKS	Type I	Non-reducing
EAW24682.1	1821	SAT-KS-AT-PT-ACP	PKS	Type I	Non-reducing
EAW19983.1	1816	SAT-KS-AT-PT-ACP-ACP	PKS	Type I	Non-reducing
RAH55369.1	1811	SAT-KS-AT-PT-ACP	PKS	Type I	Non-reducing
OJJ62373.1	1810	SAT-KS-AT-PT-ACP-ACP	PKS	Type I	Non-reducing
KEY83143.1	1807	SAT-KS-AT-PT-ACP-ACP	PKS	Type I	Non-reducing
OJI96507.1	1806	SAT-KS-AT-PT-ACP-ACP	PKS	Type I	Non-reducing
EAA66023.1	1806	SAT-KS-AT-PT-ACP	PKS	Type I	Non-reducing
PYH92048.1	1802	SAT-KS-AT-PT-ACP-ACP	PKS	Type I	Non-reducing
EAU37396.1	1802	SAT-KS-AT-PT-ACP	PKS	Type I	Non-reducing
RHZ47433.1	1800	SAT-KS-AT-PT-ACP	PKS	Type I	Non-reducing
KNG87152.1	1799	SAT-KS-AT-PT-ACP	PKS	Type I	Non-reducing
KIA75323.1	1798	SAT-KS-AT-PT-ACP	PKS	Type I	Non-reducing
RAK90117.1	1797	SAT-KS-AT-PT-ACP	PKS	Type I	Non-reducing
PYH37577.1	1797	SAT-KS-AT-PT-ACP	PKS	Type I	Non-reducing
PWY82657.1	1797	SAT-KS-AT-PT-ACP	PKS	Type I	Non-reducing
OJZ91125.1	1797	SAT-KS-AT-PT-ACP	PKS	Type I	Non-reducing
OJI83136.1	1797	SAT-KS-AT-PT-ACP	PKS	Type I	Non-reducing
OJJ08490.1	1797	SAT-KS-AT-PT-ACP	PKS	Type I	Non-reducing
RAK74424.1	1796	SAT-KS-AT-PT-ACP	PKS	Type I	Non-reducing
RAH41249.1	1796	SAT-KS-AT-PT-ACP	PKS	Type I	Non-reducing
OJJ56275.1	1796	SAT-KS-AT-PT-ACP	PKS	Type I	Non-reducing
OJJ78055.1	1795	SAT-KS-AT-PT-ACP	PKS	Type I	Non-reducing
OJJ58638.1	1795	SAT-KS-AT-PT-ACP	PKS	Type I	Non-reducing
PTU25428.1	1794	SAT-KS-AT-PT-ACP	PKS	Type I	Non-reducing
OXN18518.1	1794	SAT-KS-AT-PT-ACP	PKS	Type I	Non-reducing
OJJ01245.1	1794	SAT-KS-AT-PT-ACP	PKS	Type I	Non-reducing
EDP47964.1	1794	SAT-KS-AT-PT-ACP	PKS	Type I	Non-reducing
EAW20700.1	1794	SAT-KS-AT-PT-ACP	PKS	Type I	Non-reducing
KMK55729.1	1794	SAT-KS-AT-PT-ACP	PKS	Type I	Non-reducing
KKK15179.1	1794	SAT-KS-AT-PT-ACP	PKS	Type I	Non-reducing
KEY82351.1	1794	SAT-KS-AT-PT-ACP	PKS	Type I	Non-reducing
EAL84875.1	1794	SAT-KS-AT-PT-ACP	PKS	Type I	Non-reducing
RDK41002.1	1793	SAT-KS-AT-PT-ACP	PKS	Type I	Non-reducing
RDH36305.1	1793	SAT-KS-AT-PT-ACP	PKS	Type I	Non-reducing
RDH16453.1	1793	SAT-KS-AT-PT-ACP	PKS	Type I	Non-reducing
PYH75197.1	1793	SAT-KS-AT-PT-ACP	PKS	Type I	Non-reducing
PYH61830.1	1793	SAT-KS-AT-PT-ACP	PKS	Type I	Non-reducing
KKK15908.1	1793	SAT-KS-AT-PT-ACP	PKS	Type I	Non-reducing
AEN83889.1	1793	SAT-KS-AT-PT-ACP	PKS	Type I	Non-reducing
RDW90678.1	1792	SAT-KS-AT-PT-ACP	PKS	Type I	Non-reducing
PKX92308.1	1792	SAT-KS-AT-PT-ACP	PKS	Type I	Non-reducing
OJJ96972.1	1792	SAT-KS-AT-PT-ACP	PKS	Type I	Non-reducing
EAA57749.1	1792	SAT-KS-AT-PT-ACP	PKS	Type I	Non-reducing
PYH86363.1	1789	SAT-KS-AT-PT-ACP	PKS	Type I	Non-reducing
PTU25285.1	1789	SAT-KS-AT-PT-ACP	PKS	Type I	Non-reducing
KIA75530.1	1789	SAT-KS-AT-PT-ACP	PKS	Type I	Non-reducing
RAH81733.1	1788	SAT-KS-AT-PT-ACP	PKS	Type I	Non-reducing
PYI14335.1	1788	SAT-KS-AT-PT-ACP	PKS	Type I	Non-reducing
EAW24697.1	1785	SAT-KS-AT-PT-ACP	PKS	Type I	Non-reducing
RAL16203.1	1784	SAT-KS-AT-PT-ACP	PKS	Type I	Non-reducing
OJI96122.1	1784	SAT-KS-AT-PT-ACP	PKS	Type I	Non-reducing
THC93448.1	1783	SAT-KS-AT-PT-ACP	PKS	Type I	Non-reducing
RAH69276.1	1782	SAT-KS-AT-PT-ACP	PKS	Type I	Non-reducing
PYH85734.1	1782	SAT-KS-AT-PT-ACP	PKS	Type I	Non-reducing
OXN07092.1	1782	SAT-KS-AT-PT-ACP	PKS	Type I	Non-reducing
KMK56399.1	1782	SAT-KS-AT-PT-ACP	PKS	Type I	Non-reducing
KEY82310.1	1782	SAT-KS-AT-PT-ACP	PKS	Type I	Non-reducing
EAL89339.1	1782	SAT-KS-AT-PT-ACP	PKS	Type I	Non-reducing
OJJ62031.1	1780	SAT-KS-AT-PT-ACP	PKS	Type I	Non-reducing
RAK79032.1	1778	SAT-KS-AT-PT-ACP	PKS	Type I	Non-reducing
RAH39758.1	1778	SAT-KS-AT-PT-ACP	PKS	Type I	Non-reducing
OJJ97032.1	1778	SAT-KS-AT-PT-ACP	PKS	Type I	Non-reducing
ODM19151.1	1778	SAT-KS-AT-PT-ACP	PKS	Type I	Non-reducing
THC94239.1	1777	SAT-KS-AT-PT-ACP	PKS	Type I	Non-reducing
KMK58358.1	1777	SAT-KS-AT-PT-ACP	PKS	Type I	Non-reducing
EAU32763.1	1777	SAT-KS-AT-PT-ACP-ACP	PKS	Type I	Non-reducing
EAW25724.1	1777	SAT-KS-AT-PT-ACP	PKS	Type I	Non-reducing
EDP47078.1	1776	SAT-KS-AT-PT-ACP	PKS	Type I	Non-reducing
KEY78897.1	1776	SAT-KS-AT-PT-ACP	PKS	Type I	Non-reducing
EAL84397.1	1775	SAT-KS-AT-PT-ACP	PKS	Type I	Non-reducing
PKX88913.1	1771	SAT-KS-AT-PT-ACP	PKS	Type I	Non-reducing
EAU31624.1	1771	SAT-KS-AT-PT-ACP	PKS	Type I	Non-reducing
OJJ85718.1	1768	SAT-KS-AT-PT-ACP	PKS	Type I	Non-reducing
THC91909.1	1767	SAT-KS-AT-PT-ACP	PKS	Type I	Non-reducing
OJJ77432.1	1767	SAT-KS-AT-PT-ACP	PKS	Type I	Non-reducing
EYE98259.1	1767	SAT-KS-AT-PT-ACP	PKS	Type I	Non-reducing
OJJ57401.1	1765	SAT-KS-AT-PT-ACP	PKS	Type I	Non-reducing
KKK17199.1	1765	SAT-KS-AT-PT-ACP	PKS	Type I	Non-reducing
OJJ57276.1	1764	SAT-KS-AT-PT-ACP	PKS	Type I	Non-reducing
PKX89164.1	1758	SAT-KS-AT-PT-ACP	PKS	Type I	Non-reducing
PIG80404.1	1756	SAT-KS-AT-PT-ACP	PKS	Type I	Non-reducing
RMZ38958.1	1755	SAT-KS-AT-PT-ACP	PKS	Type I	Non-reducing
RAQ70399.1	1755	SAT-KS-AT-PT-ACP	PKS	Type I	Non-reducing
RAQ61850.1	1755	SAT-KS-AT-PT-ACP	PKS	Type I	Non-reducing
RAQ42048.1	1755	SAT-KS-AT-PT-ACP	PKS	Type I	Non-reducing
KOC09014.1	1755	SAT-KS-AT-PT-ACP	PKS	Type I	Non-reducing
EAW13612.1	1749	SAT-KS-AT-PT-ACP	PKS	Type I	Non-reducing
RAL12385.1	1748	SAT-KS-AT-PT-ACP	PKS	Type I	Non-reducing
ALG03242.1	1747	SAT-KS-AT-PT-ACP	PKS	Type I	Non-reducing
RAH61318.1	1745	SAT-KS-AT-PT-ACP	PKS	Type I	Non-reducing
OJZ88485.1	1745	SAT-KS-AT-PT-ACP	PKS	Type I	Non-reducing
EDP50840.1	1741	SAT-KS-AT-PT-ACP	PKS	Type I	Non-reducing
OOO14037.1	1735	SAT-KS-AT-PT-ACP	PKS	Type I	Non-reducing
ALG03237.1	1733	SAT-KS-AT-PT-ACP	PKS	Type I	Non-reducing
PYH57756.1	1728	SAT-KS-AT-PT-ACP	PKS	Type I	Non-reducing
PYH64196.1	1725	SAT-KS-AT-PT-ACP	PKS	Type I	Non-reducing
KDE81226.1	1722	SAT-KS-AT-PT-ACP	PKS	Type I	Non-reducing
EIT75060.1	1722	SAT-KS-AT-PT-ACP	PKS	Type I	Non-reducing
EHA20150.1	1717	SAT-KS-AT-PT-ACP	PKS	Type I	Non-reducing
KIA75420.1	1716	SAT-KS-AT-DH-ACP-ACP	PKS	Type I	Non-reducing
PYH99806.1	1715	KS-AT-PT-ACP-TE	PKS	Type I	Non-reducing
PWY93856.1	1700	KS-AT-PT-ACP-TE	PKS	Type I	Non-reducing
RAL16641.1	1692	SAT-KS-AT-PT-ACP-TE	PKS	Type I	Non-reducing
PWY75480.1	1691	KS-AT-PT-ACP-TE	PKS	Type I	Non-reducing
THC90655.1	1688	SAT-KS-AT-PT-ACP	PKS	Type I	Non-reducing
OXN03496.1	1686	SAT-KS-AT-PT	PKS	Type I	Non-reducing
ACJ13037.1	1676	SAT-KS-AT-PT	PKS	Type I	Non-reducing
RDK46726.1	1674	SAT-KS-AT-PT-ACP	PKS	Type I	Non-reducing
RAK96953.1	1674	KS-AT-PT-ACP-TE	PKS	Type I	Non-reducing
RDH15442.1	1663	SAT-KS-AT-PT-ACP	PKS	Type I	Non-reducing
RDW76437.1	1657	KS-AT-PT-ACP-TE	PKS	Type I	Non-reducing
RJE19625.1	1656	KS-AT-PT-ACP-ACP-TE	PKS	Type I	Non-reducing
RAK88250.1	1647	SAT-KS-AT-PT-ACP	PKS	Type I	Non-reducing
RAK71664.1	1640	SAT-KS-AT-PT-ACP-ACP	PKS	Type I	Non-reducing
KNG83358.1	1615	KS-AT-PT-ACP-TE	PKS	Type I	Non-reducing
OJJ70337.1	1573	SAT-KS-AT-PT	PKS	Type I	Non-reducing
RAK88539.1	1571	SAT-KS-AT-PT	PKS	Type I	Non-reducing
OJI88842.1	1571	SAT-KS-AT-PT	PKS	Type I	Non-reducing
KEY82474.1	1570	SAT-KS-AT-PT	PKS	Type I	Non-reducing
OJZ82607.1	1566	SAT-KS-AT-PT	PKS	Type I	Non-reducing
RAH52722.1	1565	SAT-KS-AT-PT	PKS	Type I	Non-reducing
KOC16294.1	1557	KS-AT-PT-ACP-ACP-TE	PKS	Type I	Non-reducing
PKX92325.1	1524	SAT-KS-AT-PT	PKS	Type I	Non-reducing
KKK12619.1	1420	SAT-KS-AT-DH	PKS	Type I	Non-reducing
OOF91380.1	1415	KS-AT-PT-ACP	PKS	Type I	Non-reducing
RLL99996.1	1111	KS-AT-PT-ACP-ACP-TE	PKS	Type I	Non-reducing
EAU33967.1	984	KS-AT-PT	PKS	Type I	Non-reducing
EHA19826.1	954	SAT-KS-AT	PKS	Type I	Non-reducing
PLB42586.1	3010	KS-AT-DH-MT-KR-ACP	PKS	Type I	Partially-reducing
PYI29014.1	2901	KS-AT-DH-MT-KR-ACP-TR	PKS	Type I	Partially-reducing
OJJ08178.1	2901	KS-AT-DH-MT-KR-ACP-TR	PKS	Type I	Partially-reducing
RAK78070.1	2900	KS-AT-DH-MT-KR-ACP-TR	PKS	Type I	Partially-reducing
RAH41218.1	2900	KS-AT-DH-MT-KR-ACP-TR	PKS	Type I	Partially-reducing
PYI17556.1	2900	KS-AT-DH-MT-KR-ACP-TR	PKS	Type I	Partially-reducing
PYH82696.1	2900	KS-AT-DH-MT-KR-ACP-TR	PKS	Type I	Partially-reducing
RAH70364.1	2899	KS-AT-DH-MT-KR-ACP-TR	PKS	Type I	Partially-reducing
OJK01774.1	2895	KS-AT-DH-MT-KR-ACP-TR	PKS	Type I	Partially-reducing
RDW70882.1	2880	KS-AT-DH-MT-KR-ACP	PKS	Type I	Partially-reducing
RAH82421.1	2879	KS-AT-DH-MT-KR-ACP-TR	PKS	Type I	Partially-reducing
RDW68927.1	2837	KS-AT-DH-MT-KR-ACP-TR	PKS	Type I	Partially-reducing
KIA75612.1	2818	KS-AT-DH-ER-ACP-cAT	PKS	Type I	Partially-reducing
RAK95950.1	2767	KS-AT-DH-MT-ACP-cAT	PKS	Type I	Partially-reducing
RDH36388.1	2753	KS-AT-DH-MT-KR-ACP	PKS	Type I	Partially-reducing
RDW68782.1	2625	KS-AT-DH-MT-KR-ACP	PKS	Type I	Partially-reducing
RAK79058.1	2602	KS-AT-DH-MT-KR-ACP	PKS	Type I	Partially-reducing
RAH49616.1	2601	KS-AT-DH-MT-KR-ACP	PKS	Type I	Partially-reducing
KKK21517.1	2595	KS-AT-DH-MT-KR-ACP	PKS	Type I	Partially-reducing
RHZ55500.1	2585	KS-AT-DH-MT-KR-ACP	PKS	Type I	Partially-reducing
RAH73844.1	2579	KS-AT-DH-MT-KR-ACP	PKS	Type I	Partially-reducing
OJJ57246.1	2579	KS-AT-DH-MT-KR-ACP	PKS	Type I	Partially-reducing
RDW61769.1	2565	KS-AT-DH-MT-KR-ACP	PKS	Type I	Partially-reducing
RAH71709.1	2562	KS-AT-DH-KR	PKS	Type I	Partially-reducing
OJJ34622.1	2561	KS-AT-DH-MT-KR-ACP	PKS	Type I	Partially-reducing
EAW08950.1	2559	KS-AT-DH-MT-KR-ACP	PKS	Type I	Partially-reducing
PYI19081.1	2556	KS-AT-DH-MT-KR-ACP	PKS	Type I	Partially-reducing
OJJ63687.1	2556	KS-AT-DH-MT-KR-ACP	PKS	Type I	Partially-reducing
RAH86821.1	2550	KS-AT-DH-MT-KR-ACP	PKS	Type I	Partially-reducing
RHZ69180.1	2534	KS-AT-DH-MT-KR-ACP	PKS	Type I	Partially-reducing
RLM00364.1	2514	KS-AT-DH-MT-KR-ACP	PKS	Type I	Partially-reducing
PYI14036.1	2512	KS-AT-DH-MT-KR-ACP	PKS	Type I	Partially-reducing
EAA63960.1	2510	KS-AT-DH-MT-KR-ACP	PKS	Type I	Partially-reducing
PYH72655.1	2505	KS-AT-DH-MT-KR-ACP	PKS	Type I	Partially-reducing
PWY77879.1	2505	KS-AT-DH-MT-KR-ACP	PKS	Type I	Partially-reducing
PYH44900.1	2496	KS-AT-DH-MT-KR-ACP	PKS	Type I	Partially-reducing
RAK76642.1	2494	KS-AT-DH-MT-KR-ACP	PKS	Type I	Partially-reducing
RAH75583.1	2494	KS-AT-DH-MT-KR-ACP	PKS	Type I	Partially-reducing
PYH34878.1	2494	KS-AT-DH-MT-KR-ACP	PKS	Type I	Partially-reducing
RAL10592.1	2493	KS-AT-DH-MT-KR-ACP	PKS	Type I	Partially-reducing
RAH83134.1	2493	KS-AT-DH-MT-KR-ACP	PKS	Type I	Partially-reducing
RAH40750.1	2493	KS-AT-DH-MT-KR-ACP	PKS	Type I	Partially-reducing
PYI27617.1	2493	KS-AT-DH-MT-KR-ACP	PKS	Type I	Partially-reducing
PYI17087.1	2493	KS-AT-DH-MT-KR-ACP	PKS	Type I	Partially-reducing
PYH80716.1	2492	KS-AT-DH-MT-KR-ACP	PKS	Type I	Partially-reducing
RAK89718.1	2486	KS-AT-DH-MT-KR-ACP	PKS	Type I	Partially-reducing
OJJ78258.1	2480	KS-AT-DH-MT-KR-ACP	PKS	Type I	Partially-reducing
PYI34250.1	2479	KS-AT-DH-MT-KR-ACP	PKS	Type I	Partially-reducing
RDK37232.1	2478	KS-AT-DH-MT-KR-ACP	PKS	Type I	Partially-reducing
RDH31365.1	2478	KS-AT-DH-MT-KR-ACP	PKS	Type I	Partially-reducing
RDH17442.1	2478	KS-AT-DH-MT-KR-ACP	PKS	Type I	Partially-reducing
RAL07361.1	2478	KS-AT-DH-MT-KR-ACP	PKS	Type I	Partially-reducing
PYH61928.1	2478	KS-AT-DH-MT-KR-ACP	PKS	Type I	Partially-reducing
RAH58126.1	2477	KS-AT-DH-MT-KR-ACP	PKS	Type I	Partially-reducing
PYH65280.1	2477	KS-AT-DH-MT-KR-ACP	PKS	Type I	Partially-reducing
PWY66312.1	2477	KS-AT-DH-MT-KR-ACP	PKS	Type I	Partially-reducing
OJZ91332.1	2477	KS-AT-DH-MT-KR-ACP	PKS	Type I	Partially-reducing
OJI83325.1	2476	KS-AT-DH-MT-KR-ACP	PKS	Type I	Partially-reducing
PYH33031.1	2475	KS-AT-DH-MT-KR-ACP	PKS	Type I	Partially-reducing
THC94726.1	2473	KS-AT-DH-MT-KR-ACP	PKS	Type I	Partially-reducing
OJJ85462.1	2473	KS-AT-DH-MT-KR-ACP	PKS	Type I	Partially-reducing
EHA20663.1	2473	KS-AT-DH-MT-KR-ACP	PKS	Type I	Partially-reducing
OJK00750.1	2469	KS-AT-DH-MT-KR-ACP	PKS	Type I	Partially-reducing
KDE85087.1	2468	KS-AT-DH-MT-KR-ACP	PKS	Type I	Partially-reducing
EIT83412.1	2468	KS-AT-DH-MT-KR-ACP	PKS	Type I	Partially-reducing
OJJ71091.1	2467	KS-AT-DH-MT-KR-ACP	PKS	Type I	Partially-reducing
RDH39666.1	2466	KS-AT-DH-MT-KR-ACP	PKS	Type I	Partially-reducing
PYH98773.1	2466	KS-AT-DH-MT-KR-ACP	PKS	Type I	Partially-reducing
PYI07074.1	2464	KS-AT-DH-MT-KR-ACP	PKS	Type I	Partially-reducing
[truncated: 924 more rows]
